# Supplementary material for: Causes and Effects of Loss of Classical Nonhomologous End Joining Pathway in Parasitic Eukaryotes
Source: mBio. 2019 Jul 16;10(4):e01541-19. doi: 10.1128/mBio.01541-19 (PMC6635534; doi:10.1128/mBio.01541-19)
Supplement: TABLE S1 [file mBio.01541-19-st001.xlsx]

## Sheet: cover
		Causes and effects of loss of classical non-homologous end joining pathway in parasitic eukaryotes
		Anna Nenarokova1,2, Kristína Záhonová1,3, Marija Krasilnikova4, Ondřej Gahura1, Richard McCulloch4, Alena Zíková1,2, Vyacheslav Yurchenko1,5,6, and Julius Lukeš1,2,*
		1Institute of Parasitology, Biology Centre, Czech Academy of Sciences, České Budějovice (Budweis), Czech Republic;
		2Faculty of Science, University of South Bohemia, České Budějovice (Budweis), Czech Republic;
		3Department of Parasitology, Faculty of Science, Charles University, BIOCEV, Prague, Czech Republic;
		4Wellcome Centre for Molecular Parasitology, College of Medical, Veterinary and Life Sciences, University of Glasgow, Glasgow, Scotland;
		5Martsinovsky Institute of Medical Parasitology, Sechenov University, Moscow, Russia;
		6Life Science Research Centre and Institute of Environmental Technologies, Faculty of Science, University of Ostrava, Ostrava, Czech Republic;
		Table S1: Presence of proteins of repair pathways in studied organisms from EggNOG database. 1, protein present; 0, protein absent.

## Sheet: table
					COG ID in EggNOG database		0XNXU	0YKH9	COG1793	COG0122	COG1194	102F4	COG0648	COG1310	COG1793	COG5194	COG0177	COG1199	COG1061	COG1948	0XP4Z	COG0258	COG0708	COG0210	COG1112	COG0323	COG0420	COG0249	COG0592	COG0749	COG1796	COG0417	COG1311	0XP7N	COG5241	COG0419	COG0468	COG5055	COG0553	COG0514	COG1599	COG5235	COG5275	COG0470	11IHV	1266C	COG5151	11KPK	COG0550
N	organism taxID	group	clade on fig. 1	organism	Genome size (mb)	C-NHEJ sum	Ku70	Ku80	Lig4	8-oxoguanine DNA glycosylase	A/G-specific adenine glycosylase	APTX	apurinic-apyrimidinic endonuclease redox protein	BRCC36	DNA ligase I	E3 ubiquitin ligase RBX1	Endonuclease III	ERCC2-XPD	ERCC3-XPB	ERCC4-XPF	ERCC6	EXO1/FEN1/POLI group	Exodeoxyribonuclease III	helicase	helicase	MLH1/PMS1 group	MRE11	MSH2/MSH3/MUTS group	PCNA	POLA/POLQ group	POLB	POLD/POLE	POLD2	POLE2	RAD23-like	RAD50	RAD51/RECA	RAD52	RAD54	RECQ	RFA1	RFA2	RFC1	RFC1-4 group	RNF5	SLX1	SSL1	TDRD3	TOPO3A/TOPO3B
1		Excavata	"jaculum"	jaculum1	19.8	0	0	0	0	1	1	1	0	0	1	1	1	1	1	1	1	1	1	1	1	1	1	1	1	1	1	1	1	1	1	1	1	0	1	1	1	1	0	1	1	1	1	0	1
2		Excavata	"jaculum"	jaculum2	24.9	0	0	0	0	1	1	1	0	0	1	1	1	1	1	1	1	1	1	1	1	1	1	1	1	1	1	1	1	1	1	1	1	0	1	1	1	1	0	1	1	1	1	1	1
11	5821	Alveolata	Plasmodium	Plasmodium berghei	18.8112	0	0	0	0	1	1	0	1	1	1	1	1	1	1	1	0	1	1	1	1	1	1	1	1	1	0	1	1	1	1	1	1	0	1	1	1	0	0	1	0	1	1	0	1
12	5825	Alveolata	Plasmodium	Plasmodium chabaudi	18.8936	0	0	0	0	1	1	0	1	1	1	1	1	1	1	1	0	1	1	1	1	1	1	1	1	1	0	1	1	1	1	1	1	0	1	1	1	0	0	1	0	1	1	0	1
13	5833	Alveolata	Plasmodium	Plasmodium falciparum	23.3269	0	0	0	0	1	1	0	1	1	1	1	1	1	1	1	0	1	1	1	1	1	1	1	1	1	0	1	1	1	1	1	1	0	1	1	1	0	0	1	0	1	1	0	1
14	5850	Alveolata	Plasmodium	Plasmodium knowlesi	24.3112	0	0	0	0	1	1	0	1	1	1	1	1	1	1	1	0	1	1	1	1	1	1	1	1	1	0	1	1	1	1	1	1	0	1	1	1	0	0	1	0	1	1	0	1
15	5855	Alveolata	Plasmodium	Plasmodium vivax	27.0137	0	0	0	0	1	1	0	1	1	1	1	1	1	1	1	0	1	1	1	1	1	1	1	1	1	0	1	1	1	1	1	1	0	1	1	1	0	0	1	0	1	1	0	1
16	352914	Alveolata	Plasmodium	Plasmodium yoelii yoelii 17XNL	22.7559	0	0	0	0	0	1	0	1	1	1	1	1	1	1	1	0	1	0	0	1	1	1	1	1	1	0	1	1	1	1	1	1	0	1	1	1	0	0	1	0	1	1	0	1
17	333668	Alveolata	Theileria	Theileria parva strain Muguga	8.34761	0	0	0	0	1	0	0	1	1	1	1	1	1	1	1	0	1	1	1	1	1	1	1	1	1	0	1	1	0	0	1	1	0	1	1	1	0	0	1	0	1	1	0	1
18	353154	Alveolata	Theileria	Theileria annulata strain Ankara	8.35812	0	0	0	0	1	0	0	1	1	1	1	1	1	1	1	0	1	1	1	1	1	1	1	1	1	0	1	1	1	1	1	1	0	1	1	1	0	0	1	1	1	1	0	1
19	353151	Alveolata	Cryptosporidium	Cryptosporidium hominis TU502	9.05922	0	0	0	0	1	0	0	1	1	1	1	1	1	1	1	1	1	1	1	1	1	1	1	1	0	0	1	1	1	1	1	1	0	1	1	1	0	0	1	1	1	1	0	1
20	353152	Alveolata	Cryptosporidium	Cryptosporidium parvum Iowa II	9.10232	0	0	0	0	1	0	0	1	1	1	1	1	1	1	1	1	1	1	0	1	1	1	1	1	0	0	1	1	1	1	1	1	0	1	1	1	0	0	1	0	1	1	0	1
21	441375	Alveolata	Cryptosporidium	Cryptosporidium muris RN66	9.24525	0	0	0	0	1	0	0	1	1	1	1	1	1	1	1	1	1	1	1	1	1	1	1	1	0	0	1	1	1	1	1	1	0	1	1	1	0	0	1	1	1	1	0	1
26	5759	Amoebozoa	Entamoeba	Entamoeba histolytica	19.9246	0	0	0	0	0	1	0	0	1	1	1	1	1	1	1	1	1	1	0	1	1	1	1	1	1	0	1	1	0	1	1	1	1	1	1	1	0	0	1	1	1	1	0	1
29	370354	Amoebozoa	Entamoeba	Entamoeba dispar SAW760	30.6332	0	0	0	0	0	1	0	0	1	1	1	1	1	1	1	1	1	1	0	1	1	1	1	1	1	0	1	1	0	1	1	1	1	1	1	1	0	0	1	1	1	1	0	1
112	876142	Opisthokonta	Microsporidia	Encephalitozoon intestinalis ATCC 50506	2.2169	0	0	0	0	1	0	0	1	1	1	1	1	1	1	1	1	1	1	0	1	1	1	1	1	0	0	1	1	0	1	1	1	1	1	1	1	1	1	1	0	1	1	0	1
113	907965	Opisthokonta	Microsporidia	Encephalitozoon hellem ATCC 50504	2.25178	0	0	0	0	1	0	0	1	1	1	1	1	1	1	1	1	1	1	0	1	1	1	1	1	0	0	1	1	0	1	1	1	1	1	1	1	1	1	1	0	1	1	0	1
114	284813	Opisthokonta	Microsporidia	Encephalitozoon cuniculi GB M1	2.49752	0	0	0	0	1	0	0	1	1	1	1	1	1	1	1	1	1	1	0	1	1	1	1	1	0	0	1	1	0	1	1	1	1	1	1	1	1	1	1	0	1	1	0	1
116	5722	Excavata	Trichomonas	Trichomonas vaginalis	164.072	0	0	0	0	0	0	0	0	1	1	1	1	1	1	1	1	1	1	1	1	1	1	1	1	1	0	1	1	1	1	1	1	0	1	1	1	1	1	1	1	1	1	0	1
117	184922	Excavata	Giardia	Giardia lamblia ATCC 50803	11.2136	0	0	0	0	0	0	0	0	1	1	1	1	1	1	0	1	1	1	0	1	1	0	1	1	0	0	1	0	0	0	0	1	1	1	1	0	0	0	1	1	0	0	0	1
118	412133	Excavata	Trichomonas	Trichomonas vaginalis G3	170.246	0	0	0	0	0	0	0	0	1	1	1	1	1	1	1	1	1	1	1	1	1	1	1	1	1	0	1	1	1	1	1	1	0	1	1	1	1	1	1	1	1	1	0	1
232	45157	Archaeplastida	Cyanidioschyzon	Cyanidioschyzon merolae	16.5467	0	0	0	0	1	1	0	0	1	1	1	1	1	1	1	1	1	1	1	1	1	1	1	1	1	1	1	1	0	1	1	1	1	1	1	1	0	1	1	1	1	1	0	1
34	2850	Stramenopiles	Diatomeae	Phaeodactylum tricornutum	27.4507	1	1	0	0	1	1	0	0	1	1	1	1	1	1	1	1	1	1	0	1	1	1	1	1	1	1	1	1	1	1	1	0	1	1	1	1	1	0	1	0	1	1	0	1
126	7070	Opisthokonta	Metazoa	Tribolium castaneum	165.944	1	0	0	1	1	0	1	0	1	1	1	1	1	1	1	1	1	1	0	1	1	1	1	1	1	1	1	1	0	1	1	1	0	1	1	1	1	1	1	1	1	1	1	1
155	9315	Opisthokonta	Metazoa	Macropus eugenii	3075.18	1	0	1	0	1	1	1	0	1	1	1	1	1	1	1	1	1	1	1	1	1	1	1	1	1	1	1	1	1	1	1	1	0	1	1	1	1	1	1	1	0	0	1	1
3	5661	Excavata	Leishmania	Leishmania donovani	32.445	2	1	1	0	1	1	1	0	1	1	1	1	1	1	1	1	1	1	1	1	1	1	1	1	1	1	1	1	1	1	1	1	0	1	1	1	1	0	1	1	1	1	1	1
4	5664	Excavata	Leishmania	Leishmania major	32.8551	2	1	1	0	1	1	1	0	1	1	1	1	1	1	1	1	1	1	1	1	1	1	1	1	1	1	1	1	1	1	1	1	0	1	1	1	1	0	1	1	1	1	1	1
5	5691	Excavata	Trypanosoma	Trypanosoma brucei	22.1481	2	1	1	0	1	1	1	0	1	1	1	1	1	1	1	1	1	1	1	1	1	1	1	1	1	1	1	1	1	1	1	1	0	1	1	1	1	0	1	1	1	1	1	1
6	353153	Excavata	Trypanosoma	Trypanosoma cruzi strain CL Brener	40.2619	2	1	1	0	1	1	1	0	1	1	1	1	1	1	1	1	1	1	1	1	1	1	1	1	1	1	1	1	1	1	1	1	0	1	1	1	1	0	1	1	1	1	1	1
7	435258	Excavata	Leishmania	Leishmania infantum JPCM5	32.1221	2	1	1	0	0	1	1	0	1	1	1	1	1	1	1	1	1	1	1	1	1	1	1	1	1	1	1	1	1	1	1	1	0	1	1	1	1	0	1	1	1	1	1	1
8	420245	Excavata	Leishmania	Leishmania braziliensis MHOM BR 75 M2904	32.0688	2	1	1	0	1	1	1	0	1	1	1	1	1	1	1	1	1	1	1	1	1	1	1	1	1	1	1	1	1	1	1	1	0	1	1	1	1	0	1	1	1	1	1	1
9	929439	Excavata	Leishmania	Leishmania mexicana MHOM GT 2001 U1103	32.1087	2	1	1	0	1	1	1	0	1	1	1	1	1	1	1	1	1	1	1	1	1	1	1	1	1	1	1	1	1	1	1	1	0	1	1	1	1	0	1	1	1	1	1	1
10	5811	Alveolata	Toxoplasma	Toxoplasma gondii	63.0469	2	1	0	1	1	1	0	1	1	1	1	1	1	1	1	1	1	1	1	1	1	1	1	1	1	0	1	1	1	1	1	1	0	1	1	1	0	0	1	1	1	1	0	1
22	572307	Alveolata	Neospora	Neospora caninum Liverpool	57.5474	2	1	0	1	0	1	0	1	1	1	1	0	1	1	1	1	1	1	1	1	1	1	1	1	1	0	1	1	0	1	1	1	0	1	1	1	0	0	1	1	1	1	0	1
30	3055	Archaeplastida	Chloroplastida	Chlamydomonas reinhardtii	120.405	2	1	0	1	1	1	0	0	1	1	1	1	1	1	1	1	1	1	1	1	1	1	1	1	1	1	1	1	1	1	1	1	0	1	1	1	1	1	1	1	1	1	0	1
31	70448	Archaeplastida	Chloroplastida	Ostreococcus tauri	13.0328	2	1	0	1	1	1	0	0	1	1	1	1	1	1	1	1	1	1	1	1	1	1	1	1	1	1	1	1	1	1	1	1	0	1	1	1	1	0	1	1	1	1	0	1
35	35128	Stramenopiles	Diatomeae	Thalassiosira pseudonana	32.4374	2	1	0	1	1	1	0	0	1	1	1	1	1	1	1	1	1	1	1	1	1	1	1	1	1	0	1	1	1	1	1	1	1	1	1	1	1	0	1	1	1	1	0	1
47	5270	Opisthokonta	Fungi	Ustilago maydis	20.6221	2	1	1	0	1	1	1	1	1	1	1	1	1	1	1	1	1	1	1	1	1	1	1	1	1	1	1	1	1	1	1	1	1	1	1	1	1	1	1	1	1	1	0	1
57	208348	Opisthokonta	Fungi	Puccinia triticina	135.344	2	1	0	1	1	1	0	0	1	1	1	1	1	1	1	1	1	1	1	1	1	1	1	1	1	0	1	1	1	1	1	1	1	1	1	1	1	0	1	1	1	1	0	0
71	425265	Opisthokonta	Fungi	Malassezia globosa CBS 7966	8.95812	2	1	1	0	1	1	1	0	1	1	1	1	1	1	1	1	1	1	1	1	1	1	1	1	1	1	1	1	1	1	1	1	0	1	1	1	1	1	1	1	1	1	0	1
86	931890	Opisthokonta	Fungi	Eremothecium cymbalariae DBVPG_7215	9.66942	2	1	1	0	1	0	0	1	1	0	1	1	1	1	1	1	1	1	1	1	1	1	1	1	1	1	1	1	1	1	1	1	1	1	1	1	1	1	1	1	0	0	1	1
124	6669	Opisthokonta	Metazoa	Daphnia pulex	197.206	2	1	0	1	1	1	0	1	1	1	1	1	1	1	1	1	1	1	1	1	1	1	1	1	1	1	1	1	1	1	1	1	1	1	1	1	1	1	1	1	1	1	1	1
127	7091	Opisthokonta	Metazoa	Bombyx mori	481.819	2	1	0	1	1	0	1	0	1	1	1	1	1	1	1	1	1	1	0	1	1	1	1	1	1	0	1	1	1	1	1	1	1	1	1	1	1	1	1	0	1	1	0	1
128	7159	Opisthokonta	Metazoa	Aedes aegypti	1278.73	2	0	1	1	1	0	1	0	1	1	1	1	1	1	1	1	1	1	0	1	1	1	1	1	1	0	1	1	1	1	1	1	0	1	1	1	1	1	1	1	1	1	1	1
139	7460	Opisthokonta	Metazoa	Apis mellifera	250.287	2	0	1	1	1	0	1	0	1	1	1	1	1	1	1	1	1	1	0	1	1	1	1	1	1	1	1	1	1	1	1	1	0	1	1	1	1	1	1	1	1	1	1	1
153	9258	Opisthokonta	Metazoa	Ornithorhynchus anatinus	1995.61	2	1	1	0	1	1	1	0	1	1	1	1	1	1	1	1	1	1	1	1	1	1	1	1	1	1	1	1	1	1	1	1	1	1	1	1	1	1	1	1	1	1	1	1
156	9361	Opisthokonta	Metazoa	Dasypus novemcinctus	3631.52	2	1	1	0	0	1	1	0	1	1	1	1	1	1	1	1	1	1	1	1	1	1	1	1	1	1	1	0	1	1	1	1	1	1	1	1	1	0	1	0	0	0	1	1
171	9813	Opisthokonta	Metazoa	Procavia capensis	3602.18	2	1	1	0	1	1	1	0	1	1	1	1	1	0	1	1	1	1	1	1	1	1	1	1	1	1	1	1	1	1	1	1	1	1	1	1	1	1	1	1	1	1	1	1
175	10020	Opisthokonta	Metazoa	Dipodomys ordii	2236.37	2	1	1	0	1	1	1	0	1	1	1	1	1	1	1	1	1	1	1	1	1	1	1	0	1	1	1	1	1	1	1	1	1	1	1	1	1	0	1	0	0	0	1	1
180	12957	Opisthokonta	Metazoa	Atta cephalotes	317.672	2	1	0	1	1	0	1	0	1	1	1	1	1	1	1	1	1	1	0	1	1	1	1	1	1	1	1	1	1	1	1	1	0	1	1	1	1	1	1	1	1	1	1	1
218	4113	Archaeplastida	Chloroplastida	Solanum tuberosum	705.934	2	1	1	0	1	1	1	0	1	1	1	1	1	1	1	1	1	1	0	1	1	1	1	1	1	1	0	1	1	1	0	1	0	1	1	1	1	0	1	1	1	1	1	1
23	5911	Alveolata	Ciliophora	Tetrahymena thermophila	103.014	3	1	1	1	1	0	0	0	1	1	1	1	1	1	1	1	1	1	1	1	1	1	1	1	1	1	1	1	1	0	1	1	0	1	1	1	0	0	1	0	1	1	0	1
24	412030	Alveolata	Ciliophora	Paramecium tetraurelia strain d4 2	72.0945	3	1	1	1	0	0	0	0	1	1	1	1	1	1	1	1	1	1	0	1	1	1	1	1	1	1	1	1	0	0	1	1	0	1	1	1	0	1	1	0	1	1	0	1
25	423536	Alveolata	Perkinsus	Perkinsus marinus ATCC 50983	86.6051	3	1	1	1	1	0	1	0	1	1	1	1	1	1	1	1	1	1	0	1	1	1	1	1	1	1	1	1	0	0	1	1	0	1	1	1	1	0	1	1	1	1	0	1
27	5786	Amoebozoa	Dictyostelium	Dictyostelium purpureum	32.9672	3	1	1	1	1	1	1	1	1	1	1	1	1	1	1	1	1	1	0	1	1	1	1	1	1	1	1	1	1	1	0	1	1	1	1	1	0	1	1	0	1	1	0	1
28	44689	Amoebozoa	Dictyostelium	Dictyostelium discoideum	34.205	3	1	1	1	1	1	1	1	1	1	1	1	1	1	1	1	1	1	0	1	1	1	1	1	1	1	1	1	1	1	1	1	1	1	1	1	0	0	1	0	1	1	0	1
32	436017	Archaeplastida	Chloroplastida	Ostreococcus lucimarinus CCE9901	13.2049	3	1	1	1	1	1	0	0	1	1	1	1	1	1	1	1	1	1	1	1	1	1	1	1	1	1	1	1	1	1	1	1	0	1	1	1	1	0	1	1	1	1	0	1
33	431895	Opisthokonta	Choanoflagellata	Monosiga brevicollis MX1	41.7099	3	1	1	1	1	1	1	0	1	1	1	1	1	1	1	1	1	1	1	1	1	1	1	1	1	1	1	1	1	1	1	1	1	1	1	1	0	1	1	1	0	0	1	1
36	4896	Opisthokonta	Fungi	Schizosaccharomyces pombe	12.5913	3	1	1	1	1	1	1	0	1	1	1	1	1	1	1	1	1	1	1	1	1	1	1	1	1	1	1	1	1	1	1	1	1	1	1	1	1	1	1	1	1	1	1	1
37	4932	Opisthokonta	Fungi	Saccharomyces cerevisiae	12.0863	3	1	1	1	1	0	1	1	1	1	1	1	1	1	1	1	1	1	1	1	1	1	1	1	1	1	1	1	1	1	1	1	1	1	1	1	1	1	1	1	1	1	1	1
38	4950	Opisthokonta	Fungi	Torulaspora delbrueckii	9.22068	3	1	1	1	1	0	1	1	1	1	1	1	1	1	1	1	1	1	1	1	1	1	1	1	1	1	1	1	1	1	1	1	1	1	1	1	1	1	1	1	1	1	1	1
39	4952	Opisthokonta	Fungi	Yarrowia lipolytica	20.548	3	1	1	1	1	0	1	1	1	1	1	1	1	1	1	1	1	1	1	1	1	1	1	1	1	1	1	1	1	1	1	1	1	1	1	1	1	1	1	1	1	1	0	1
40	4956	Opisthokonta	Fungi	Zygosaccharomyces rouxii	9.76464	3	1	1	1	1	0	1	1	1	1	1	1	1	1	1	1	1	1	1	1	1	1	1	1	1	1	1	1	1	1	1	1	1	1	1	1	1	1	1	1	1	1	1	1
41	5022	Opisthokonta	Fungi	Leptosphaeria maculans	45.1246	3	1	1	1	1	1	1	1	1	1	1	1	1	1	1	1	1	1	1	1	1	1	1	1	1	1	1	1	1	1	1	1	1	1	1	1	1	1	1	1	1	1	0	1
42	5057	Opisthokonta	Fungi	Aspergillus clavatus	27.8594	3	1	1	1	1	0	1	1	1	1	1	1	1	1	1	1	1	1	1	1	1	1	1	1	1	1	1	1	1	1	1	1	1	1	1	1	1	1	1	1	1	1	1	1
43	5059	Opisthokonta	Fungi	Aspergillus flavus	35.8352	3	1	1	1	1	0	1	1	1	1	1	1	1	1	1	1	1	1	1	1	1	1	1	0	1	1	1	1	1	1	1	1	1	1	1	1	1	1	1	0	1	1	0	1
44	5061	Opisthokonta	Fungi	Aspergillus niger	36.1722	3	1	1	1	1	0	1	1	1	1	1	1	1	1	1	1	1	1	1	1	1	1	1	1	1	1	1	1	1	1	1	1	1	1	1	1	1	1	1	1	1	1	1	1
45	5141	Opisthokonta	Fungi	Neurospora crassa	40.4162	3	1	1	1	1	1	1	1	1	1	1	1	1	1	1	1	1	1	1	1	1	1	1	1	1	1	1	1	1	1	1	1	1	1	1	1	1	1	1	1	1	1	1	1
46	5180	Opisthokonta	Fungi	Sclerotinia sclerotiorum	38.4592	3	1	1	1	1	0	0	0	1	1	1	1	1	0	1	1	1	1	0	1	1	1	1	0	0	0	1	1	1	1	1	1	0	1	1	1	1	1	1	0	0	0	0	1
48	5297	Opisthokonta	Fungi	Puccinia graminis	88.7244	3	1	1	1	1	1	0	0	1	1	1	1	1	1	1	1	1	1	1	1	1	1	1	1	1	0	1	1	1	1	1	1	1	1	1	1	1	1	1	1	1	1	0	1
49	5306	Opisthokonta	Fungi	Phanerochaete chrysosporium	39.2051	3	1	1	1	1	1	1	1	1	1	1	1	1	1	1	1	1	1	1	1	1	1	1	1	1	1	1	1	1	1	1	1	1	1	1	1	1	1	1	1	1	1	0	1
50	5507	Opisthokonta	Fungi	Fusarium oxysporum	50.5502	3	1	1	1	1	1	1	1	1	1	1	1	1	1	1	1	1	1	1	1	1	1	1	1	1	1	1	1	1	1	1	1	1	1	1	1	1	1	1	1	1	1	0	1
51	29850	Opisthokonta	Fungi	Gaeumannomyces graminis	53.15	3	1	1	1	1	0	1	1	1	1	1	1	1	1	1	1	1	1	1	1	1	1	1	1	1	1	1	1	1	1	1	1	1	1	1	1	1	1	1	1	1	1	0	1
52	33169	Opisthokonta	Fungi	Eremothecium gossypii	9.11931	3	1	1	1	1	0	1	1	1	1	1	1	1	1	1	1	1	1	1	1	1	1	1	1	1	1	1	1	1	1	1	1	1	1	1	1	1	1	1	1	1	1	1	1
53	33178	Opisthokonta	Fungi	Aspergillus terreus	29.3254	3	1	1	1	1	0	1	1	1	1	0	1	1	1	1	1	1	1	1	1	1	1	1	1	1	1	1	1	1	1	1	1	1	1	1	1	1	1	1	1	1	1	0	1
54	36630	Opisthokonta	Fungi	Neosartorya fischeri	31.77	3	1	1	1	1	0	1	1	1	1	1	1	1	1	1	1	1	1	1	1	1	1	1	1	1	1	1	1	1	1	1	1	1	1	1	1	1	1	1	1	1	1	0	1
55	39416	Opisthokonta	Fungi	Tuber melanosporum	124.946	3	1	1	1	1	0	1	1	1	1	1	1	1	1	1	1	1	0	1	1	1	1	1	1	1	1	1	1	1	0	1	1	1	1	1	1	1	1	1	1	1	1	1	1
56	148305	Opisthokonta	Fungi	Magnaporthe grisea	42.4585	3	1	1	1	1	0	1	1	1	1	1	1	1	1	1	1	1	1	1	1	1	1	1	1	1	1	1	1	1	1	1	1	1	1	1	1	1	1	1	0	1	1	0	1
58	214684	Opisthokonta	Fungi	Cryptococcus neoformans var. neoformans B 3501A	19.0519	3	1	1	1	1	1	1	1	1	1	1	1	1	1	1	1	1	1	1	1	1	1	1	1	1	1	1	1	1	1	1	1	1	1	1	1	1	1	1	1	1	1	0	1
59	222929	Opisthokonta	Fungi	Coccidioides posadasii C735 delta SOWgp	27.0134	3	1	1	1	1	0	1	1	1	1	1	1	1	1	1	1	1	1	0	1	1	1	1	1	1	1	1	1	1	1	1	1	1	1	1	1	1	1	1	1	1	1	1	1
60	246410	Opisthokonta	Fungi	Coccidioides immitis RS	29.016	3	1	1	1	1	0	1	1	1	1	1	1	1	1	1	1	1	1	0	1	1	1	1	1	1	1	1	1	1	1	1	1	1	1	1	1	1	1	1	0	1	1	0	1
61	284593	Opisthokonta	Fungi	Candida glabrata CBS 138	12.6225	3	1	1	1	1	0	1	1	1	1	1	1	1	1	1	1	1	1	1	1	1	1	1	1	1	1	1	1	1	1	1	1	1	1	1	1	1	1	1	1	1	1	1	1
62	294746	Opisthokonta	Fungi	Meyerozyma guilliermondii ATCC 6260	10.61	3	1	1	1	1	0	1	1	1	1	1	1	1	1	1	1	1	1	1	1	1	1	1	1	1	0	1	1	1	1	1	1	1	1	1	1	1	1	1	1	1	1	0	1
63	306901	Opisthokonta	Fungi	Chaetomium globosum CBS 148.51	34.8869	3	1	1	1	1	1	1	1	1	1	1	1	1	1	1	1	1	1	1	1	1	1	1	1	1	1	1	1	1	1	1	1	1	1	1	1	1	1	1	1	1	1	1	1
64	306902	Opisthokonta	Fungi	Clavispora lusitaniae ATCC 42720	12.1149	3	1	1	1	1	0	1	1	1	1	1	1	1	1	1	1	1	1	1	1	1	1	1	1	1	0	1	1	1	1	1	1	1	1	1	1	1	1	1	0	1	1	0	1
65	318829	Opisthokonta	Fungi	Magnaporthe oryzae	42.3067	3	1	1	1	1	0	1	1	1	1	1	1	1	1	1	1	1	1	1	1	1	1	1	1	1	1	1	1	1	1	1	1	1	1	1	1	1	1	1	1	1	1	0	1
66	322104	Opisthokonta	Fungi	Scheffersomyces stipitis CBS 6054	15.4412	3	1	1	1	1	0	1	1	1	1	1	1	1	1	1	1	1	1	1	1	1	1	1	1	1	0	1	1	1	1	1	1	1	1	1	1	1	1	1	1	1	1	0	1
67	336963	Opisthokonta	Fungi	Uncinocarpus reesii 1704	22.3497	3	1	1	1	1	0	1	1	1	1	1	1	1	1	1	1	1	1	0	1	1	1	1	1	1	1	1	1	1	1	1	1	1	1	1	1	1	1	1	1	1	1	0	1
68	367775	Opisthokonta	Fungi	Cryptococcus gattii WM276	18.3748	3	1	1	1	1	1	1	1	1	1	1	1	1	1	1	1	1	1	1	1	1	1	1	1	1	1	1	1	1	1	1	1	1	1	1	1	1	1	1	1	1	1	0	1
69	381046	Opisthokonta	Fungi	Lachancea thermotolerans	10.3929	3	1	1	1	1	0	1	1	1	1	1	1	1	1	1	1	1	1	1	1	1	1	1	1	1	1	1	1	1	1	1	1	1	1	1	1	1	1	1	1	1	1	1	1
70	402676	Opisthokonta	Fungi	Schizosaccharomyces japonicus yFS275	11.7332	3	1	1	1	1	1	1	1	1	1	1	1	1	1	1	1	1	1	1	1	1	1	1	1	1	1	1	1	1	1	1	1	1	1	1	1	1	1	1	1	1	1	1	1
72	436907	Opisthokonta	Fungi	Vanderwaltozyma polyspora DSM 70294	14.6746	3	1	1	1	1	0	1	1	1	1	1	1	1	1	1	1	1	1	1	1	1	1	1	1	0	1	1	1	1	1	1	1	1	1	1	1	1	1	1	1	1	1	1	1
73	441959	Opisthokonta	Fungi	Talaromyces stipitatus ATCC 10500	35.6854	3	1	1	1	1	0	1	1	1	1	1	1	1	1	1	1	1	1	1	1	1	1	1	1	1	1	1	1	1	1	1	1	1	1	1	1	1	1	1	1	1	1	0	1
74	554155	Opisthokonta	Fungi	Arthroderma otae CBS 113480	23.2631	3	1	1	1	1	0	1	1	1	1	1	1	1	1	1	1	1	1	0	1	1	1	1	1	1	1	1	1	1	1	1	1	1	1	1	1	1	1	1	1	1	1	1	1
75	559305	Opisthokonta	Fungi	Trichophyton rubrum CBS 118892	22.53	3	1	1	1	1	0	1	1	1	1	1	1	1	1	1	1	1	1	0	1	1	1	1	1	1	1	1	1	1	1	1	1	1	1	1	1	1	1	1	1	1	1	1	1
76	573729	Opisthokonta	Fungi	Myceliophthora thermophila ATCC 42464	38.7442	3	1	1	1	1	1	1	1	1	1	1	1	1	1	1	1	1	1	0	1	1	1	1	1	1	1	1	1	1	1	0	1	1	1	1	1	1	1	1	1	1	1	1	1
77	573826	Opisthokonta	Fungi	Candida dubliniensis CD36	14.6184	3	1	1	1	1	0	1	1	1	1	1	1	1	1	1	1	1	1	1	1	1	1	1	1	1	0	1	1	1	1	1	1	1	1	1	1	1	1	1	1	1	1	0	1
78	578455	Opisthokonta	Fungi	Thielavia terrestris NRRL 8126	36.9123	3	1	1	1	1	1	1	1	1	1	1	1	1	1	1	1	1	1	1	1	1	1	1	1	1	1	1	1	1	1	1	1	1	1	1	1	1	1	1	1	1	1	1	1
79	644223	Opisthokonta	Fungi	Komagataella pastoris GS115	9.59754	3	1	1	1	1	0	0	1	1	1	1	1	1	1	1	1	1	1	1	1	1	1	1	1	1	1	1	1	1	1	1	1	1	1	1	1	1	1	1	1	1	1	0	1
80	663202	Opisthokonta	Fungi	Trichophyton verrucosum HKI 0517	22.541	3	1	1	1	1	0	1	1	1	1	1	1	1	1	1	1	1	1	0	1	1	1	1	1	1	1	1	1	1	1	1	1	1	1	1	1	1	1	1	1	1	1	1	1
81	663331	Opisthokonta	Fungi	Arthroderma benhamiae CBS 112371	22.22	3	1	1	1	1	0	1	1	1	1	1	1	1	1	1	1	1	1	0	1	1	1	1	1	1	1	1	1	1	1	1	1	1	1	1	1	1	1	1	0	1	1	1	1
82	1047171	Opisthokonta	Fungi	Zymoseptoria tritici	41.9532	3	1	1	1	1	1	1	1	1	1	1	1	1	1	1	1	1	1	1	1	1	1	1	1	1	1	1	1	1	1	1	1	1	1	1	1	1	1	1	1	1	1	0	1
83	1064592	Opisthokonta	Fungi	Naumovozyma castellii CBS 4309	11.2195	3	1	1	1	1	0	1	1	1	1	1	1	1	1	1	1	1	1	1	1	1	1	1	1	1	1	1	1	1	1	1	1	1	1	1	1	1	1	1	1	1	1	1	1
84	1071378	Opisthokonta	Fungi	Naumovozyma dairenensis CBS 421	13.5276	3	1	1	1	1	0	1	1	1	1	1	1	1	1	1	1	1	1	1	1	1	1	1	1	1	1	1	1	1	1	1	1	1	1	1	1	1	1	1	1	1	1	1	1
85	1071381	Opisthokonta	Fungi	Tetrapisispora phaffii CBS 4417	12.1151	3	1	1	1	1	0	0	1	1	1	1	1	1	1	1	1	1	1	1	1	1	1	1	1	1	1	1	1	1	1	1	1	1	1	1	1	1	1	1	1	1	1	1	1
87	4929	Opisthokonta	Fungi	Pichia guilliermondii	10.6381	3	1	1	1	1	0	1	1	1	1	1	1	1	1	1	1	1	1	1	1	1	1	1	1	1	0	1	1	1	1	1	1	1	1	1	1	1	1	1	1	1	1	0	1
88	284590	Opisthokonta	Fungi	Kluyveromyces lactis NRRL Y 1140	10.7294	3	1	1	1	1	0	1	1	1	1	1	1	1	1	1	1	1	1	1	1	1	1	1	1	0	1	1	1	1	1	1	1	1	1	1	1	1	1	1	1	1	1	1	1
89	379508	Opisthokonta	Fungi	Lodderomyces elongisporus NRRL YB 4239	15.5473	3	1	1	1	1	0	1	1	1	1	1	1	1	1	1	1	1	1	1	1	1	1	1	1	1	0	1	1	1	1	1	1	1	1	1	1	1	1	1	0	1	1	0	1
90	535722	Opisthokonta	Fungi	Arthroderma gypseum CBS 118893	23.2729	3	1	1	1	1	0	1	1	1	1	1	1	1	1	1	1	1	1	0	1	1	1	1	1	1	1	1	1	1	1	1	1	1	1	1	1	1	1	1	1	1	1	1	1
91	441960	Opisthokonta	Fungi	Penicillium marneffei ATCC 18224	28.6439	3	1	1	1	1	0	1	1	1	1	1	1	1	1	1	1	1	1	1	1	1	1	1	1	1	1	1	1	1	1	1	1	1	1	1	1	1	1	1	1	1	1	0	1
92	5085	Opisthokonta	Fungi	Aspergillus fumigatus	29.4786	3	1	1	1	1	0	1	1	1	1	1	1	1	1	1	1	1	1	1	1	1	1	1	1	1	1	1	1	1	1	1	1	1	1	1	1	1	1	1	1	1	1	0	1
93	162425	Opisthokonta	Fungi	Emericella nidulans	30.07	3	1	1	1	1	0	1	1	1	1	1	1	1	1	1	1	1	1	1	1	1	1	1	0	1	1	1	1	1	1	1	1	1	1	1	1	1	1	1	1	1	1	0	1
94	500485	Opisthokonta	Fungi	Penicillium chrysogenum Wisconsin 54 1255	32.5255	3	1	1	1	1	0	1	0	1	1	1	1	1	1	1	1	1	1	1	1	1	1	1	1	1	1	1	1	1	1	1	1	1	1	1	1	1	1	1	1	1	1	0	1
95	51453	Opisthokonta	Fungi	Hypocrea jecorina	32.6815	3	1	1	1	1	1	1	1	1	1	1	1	1	1	1	1	1	1	0	1	1	1	1	1	1	1	1	1	1	1	1	0	1	1	1	1	1	1	1	1	1	1	0	1
96	502779	Opisthokonta	Fungi	Paracoccidioides sp. lutzii Pb01	32.9252	3	1	1	1	1	0	1	1	1	1	1	1	1	1	1	1	1	1	0	1	1	1	1	1	1	1	1	1	1	1	1	1	1	1	1	1	1	1	1	1	1	1	1	1
97	515849	Opisthokonta	Fungi	Podospora anserina S mat	34.7189	3	1	1	1	1	1	1	1	1	1	1	1	1	1	1	1	1	1	1	1	1	1	1	1	1	1	1	1	1	1	1	1	1	1	1	1	1	1	1	1	1	1	1	1
98	240176	Opisthokonta	Fungi	Coprinopsis cinerea okayama7_130	36.1926	3	1	1	1	1	1	1	1	1	1	1	1	1	1	1	1	1	1	1	1	1	1	1	1	1	1	1	1	1	1	1	1	1	1	1	1	1	1	1	1	1	1	0	1
99	5518	Opisthokonta	Fungi	Gibberella zeae	36.6168	3	1	1	1	1	1	0	1	1	1	1	1	1	1	1	1	1	1	1	1	1	1	1	1	1	1	1	1	1	1	1	1	1	1	1	1	1	1	1	0	1	1	0	1
100	229533	Opisthokonta	Fungi	Gibberella zeae PH 1	36.6168	3	1	1	1	1	1	1	1	1	1	1	1	1	1	1	1	1	1	1	1	1	1	1	1	1	1	1	1	1	1	1	1	1	1	1	1	1	1	1	0	1	1	0	1
101	13684	Opisthokonta	Fungi	Phaeosphaeria nodorum	37.1542	3	1	1	1	1	1	1	1	1	1	1	1	1	1	1	1	1	1	1	1	1	1	1	1	1	1	1	1	1	1	1	1	1	1	1	1	1	1	1	1	1	1	0	1
102	426418	Opisthokonta	Fungi	Pyrenophora tritici repentis Pt 1C BFP	37.9975	3	1	1	1	1	1	1	1	1	1	1	1	1	1	1	1	1	0	1	1	1	1	1	0	1	1	1	1	1	1	1	1	1	1	1	0	1	1	1	1	1	1	0	1
103	771870	Opisthokonta	Fungi	Sordaria macrospora k hell	38.3914	3	1	1	1	1	1	1	1	1	1	1	1	1	1	1	1	1	1	1	1	1	1	1	1	1	1	1	1	1	1	1	1	1	1	1	1	1	1	1	1	1	1	1	1
104	578458	Opisthokonta	Fungi	Schizophyllum commune H4 8	38.482	3	1	1	1	1	1	1	1	1	1	1	1	1	1	1	1	1	1	1	1	1	1	1	1	1	1	1	1	1	1	1	1	1	1	1	1	1	1	1	1	1	1	0	1
105	29875	Opisthokonta	Fungi	Hypocrea virens	40.5266	3	1	1	1	1	1	1	1	1	1	1	1	1	1	1	1	1	1	1	1	1	1	1	1	1	1	1	1	1	1	1	1	1	1	1	1	1	1	1	1	1	1	0	1
106	117187	Opisthokonta	Fungi	Gibberella moniliformis	41.8449	3	1	1	1	1	1	0	1	1	1	0	1	1	1	1	1	1	1	1	1	1	1	1	1	1	1	1	1	1	1	1	1	1	1	1	1	1	1	1	1	1	1	0	1
107	40559	Opisthokonta	Fungi	Botryotinia fuckeliana	41.8726	3	1	1	1	1	0	1	1	1	1	1	1	1	1	1	1	1	1	1	1	1	0	1	1	1	1	1	1	1	1	1	1	1	1	1	1	1	1	1	1	1	1	0	1
108	140110	Opisthokonta	Fungi	Necteria haematococca	51.2865	3	1	1	1	1	1	1	1	1	1	1	1	1	1	1	1	1	1	1	1	1	1	1	1	1	1	1	1	1	1	1	0	1	1	1	1	1	1	1	1	1	1	0	1
109	861557	Opisthokonta	Fungi	Pyrenophora teres f. teres 0 1	55.4151	3	1	1	1	1	1	1	1	1	1	1	1	1	1	1	1	1	1	1	1	1	1	1	1	1	1	1	1	1	1	1	1	1	1	1	1	1	1	1	1	1	1	0	1
110	486041	Opisthokonta	Fungi	Laccaria bicolor S238N H82	64.8774	3	1	1	1	1	1	0	1	1	1	1	1	1	1	1	1	1	1	1	1	1	1	1	1	1	1	1	1	1	1	0	1	1	1	1	1	1	1	1	1	1	1	0	1
111	559298	Opisthokonta	Fungi	Ajellomyces dermatitidis SLH14081	69.062	3	1	1	1	1	0	1	1	1	1	1	1	1	1	1	1	1	1	0	1	1	1	1	1	1	1	1	1	1	1	1	1	1	1	1	1	1	1	1	1	1	1	1	1
115	5762	Excavata	Naegleria	Naegleria gruberi	40.9641	3	1	1	1	1	1	0	1	1	1	1	1	1	1	1	1	1	1	1	1	1	1	1	1	1	0	1	1	1	1	0	1	1	1	1	1	0	1	1	0	1	1	0	1
119	6085	Opisthokonta	Metazoa	Hydra magnipapillata	785.46	3	1	1	1	1	1	1	0	1	1	1	1	1	0	1	1	1	1	1	1	1	1	1	1	1	1	1	1	1	1	1	1	0	1	1	1	1	1	1	1	1	1	1	1
120	6183	Opisthokonta	Metazoa	Schistosoma mansoni	364.538	3	1	1	1	1	1	0	0	1	1	1	1	1	1	1	1	1	1	0	1	1	1	1	1	1	0	1	1	1	1	1	1	0	1	1	1	1	1	1	1	1	1	1	1
121	6238	Opisthokonta	Metazoa	Caenorhabditis briggsae	108.384	3	1	1	1	0	0	0	1	1	1	1	1	1	1	1	1	1	1	0	1	1	1	1	1	1	0	1	1	1	1	1	1	0	1	1	1	1	0	1	1	1	1	1	1
122	6239	Opisthokonta	Metazoa	Caenorhabditis elegans	100.286	3	1	1	1	0	0	0	1	1	1	1	1	1	1	1	1	1	1	0	1	1	1	1	1	1	0	1	1	1	1	1	1	0	1	1	1	1	0	1	1	1	1	1	1
123	6334	Opisthokonta	Metazoa	Trichinella spiralis	63.5254	3	1	1	1	1	1	0	1	1	1	0	0	1	1	1	1	1	1	0	1	1	1	1	1	1	0	1	1	1	1	1	1	0	1	1	1	1	0	1	1	1	1	0	1
125	7029	Opisthokonta	Metazoa	Acyrthosiphon pisum	541.692	3	1	1	1	1	0	0	0	1	1	1	1	1	1	1	1	1	1	0	1	1	1	1	1	1	1	1	1	1	1	1	1	0	1	1	1	1	0	1	1	1	1	0	1
129	7165	Opisthokonta	Metazoa	Anopheles gambiae	236.403	3	1	1	1	1	0	1	0	1	1	1	1	1	1	1	1	1	1	0	1	1	1	1	1	1	0	1	1	1	1	1	1	0	1	1	1	1	1	1	1	1	1	1	1
130	7176	Opisthokonta	Metazoa	Culex quinquefasciatus	579.042	3	1	1	1	1	0	1	0	1	1	1	1	1	1	1	1	1	1	0	1	1	1	1	1	1	0	1	1	1	1	1	1	0	1	1	1	1	1	1	1	1	1	1	1
131	7217	Opisthokonta	Metazoa	Drosophila ananassae	230.993	3	1	1	1	0	0	1	0	1	1	1	1	1	1	1	1	1	0	0	1	1	1	1	1	1	0	1	1	1	1	1	1	0	1	1	1	1	1	1	1	1	1	1	1
132	7222	Opisthokonta	Metazoa	Drosophila grimshawi	200.468	3	1	1	1	1	0	1	0	1	1	1	1	1	1	1	1	1	0	0	1	1	1	1	1	1	0	1	1	1	1	1	1	0	1	1	1	1	1	1	1	1	1	1	1
133	7227	Opisthokonta	Metazoa	Drosophila melanogaster	143.726	3	1	1	1	1	0	1	0	1	1	1	1	1	1	1	1	1	1	0	1	1	1	1	1	1	0	1	1	1	1	1	1	0	1	1	1	1	1	1	1	1	1	1	1
134	7237	Opisthokonta	Metazoa	Drosophila pseudoobscura	119.048	3	1	1	1	0	0	1	0	1	1	1	1	1	1	1	1	1	1	0	1	1	1	1	1	1	0	1	1	1	1	1	1	0	1	1	1	1	1	1	1	1	1	1	1
135	7244	Opisthokonta	Metazoa	Drosophila virilis	206.027	3	1	1	1	1	0	1	0	1	1	1	1	1	1	1	1	1	0	0	1	1	1	1	1	1	0	1	1	1	1	1	1	0	1	1	1	1	1	1	1	1	1	1	1
136	7245	Opisthokonta	Metazoa	Drosophila yakuba	165.71	3	1	1	1	1	0	1	0	1	1	1	1	1	1	1	1	1	0	0	1	1	1	1	1	1	0	1	1	1	1	1	1	0	1	1	1	1	1	1	1	1	1	1	1
137	7260	Opisthokonta	Metazoa	Drosophila willistoni	235.516	3	1	1	1	1	0	1	0	1	1	1	1	1	1	1	1	1	0	0	1	1	1	1	1	1	0	1	1	1	1	1	1	0	1	1	1	1	1	1	1	1	1	1	1
138	7425	Opisthokonta	Metazoa	Nasonia vitripennis	295.781	3	1	1	1	1	0	1	0	1	1	1	1	1	1	1	1	1	1	0	1	1	1	1	1	1	1	1	1	1	1	1	1	1	1	1	1	1	0	1	1	1	1	1	1
140	7668	Opisthokonta	Metazoa	Strongylocentrotus purpuratus	990.915	3	1	1	1	1	1	1	1	1	1	1	1	1	1	1	1	1	1	1	1	1	1	1	1	1	1	1	1	1	1	1	1	1	1	1	1	1	0	1	1	1	1	1	1
141	7719	Opisthokonta	Metazoa	Ciona intestinalis	115.227	3	1	1	1	1	1	1	0	1	1	1	1	1	1	1	1	1	1	1	1	1	1	1	1	1	1	1	1	1	0	1	1	0	1	1	1	1	1	1	1	1	1	1	1
142	7739	Opisthokonta	Metazoa	Branchiostoma floridae	521.895	3	1	1	1	1	1	1	1	1	1	1	1	1	1	1	1	1	1	1	1	1	1	1	1	1	1	1	1	1	1	1	1	1	1	1	1	1	1	1	1	1	1	1	1
143	7757	Opisthokonta	Metazoa	Petromyzon marinus	1007.98	3	1	1	1	0	0	1	1	1	1	1	0	1	1	1	1	1	1	0	1	1	1	1	1	0	1	1	1	1	1	1	1	0	1	1	1	1	0	1	1	1	1	0	1
144	7897	Opisthokonta	Metazoa	Latimeria chalumnae	2860.59	3	1	1	1	0	1	1	1	1	1	1	1	1	1	1	1	1	1	0	1	1	1	1	1	1	1	1	1	1	1	1	1	1	1	1	1	1	1	1	1	1	1	1	1
145	7955	Opisthokonta	Metazoa	Danio rerio	1679.2	3	1	1	1	1	1	1	1	1	1	1	1	1	1	1	1	1	1	1	1	1	1	1	1	1	1	1	1	1	1	1	1	1	1	1	1	1	1	1	1	1	1	1	1
146	8049	Opisthokonta	Metazoa	Gadus morhua	824.311	3	1	1	1	1	1	1	1	1	1	1	1	1	1	1	1	1	1	1	1	1	1	1	1	1	1	1	1	1	1	1	1	1	1	1	1	1	0	1	1	1	1	1	1
147	8083	Opisthokonta	Metazoa	Xiphophorus maculatus	704.321	3	1	1	1	1	1	1	1	1	1	1	1	1	1	1	1	1	1	1	1	1	1	1	1	1	1	1	1	1	1	1	1	1	1	1	1	1	0	1	1	1	1	1	1
148	8090	Opisthokonta	Metazoa	Oryzias latipes	734.057	3	1	1	1	1	1	1	1	1	1	1	1	1	1	1	1	1	1	0	1	1	1	1	1	1	1	1	1	1	1	1	1	1	1	1	1	1	1	1	1	1	1	1	1
149	8128	Opisthokonta	Metazoa	Oreochromis niloticus	1009.86	3	1	1	1	1	1	1	1	1	1	1	1	1	1	1	1	1	1	1	1	1	1	1	1	1	1	1	1	1	1	1	1	1	1	1	1	1	1	1	1	1	1	1	1
150	8364	Opisthokonta	Metazoa	Xenopus (Silurana) tropicalis	1440.4	3	1	1	1	1	1	1	1	1	1	1	1	1	1	1	1	1	1	1	1	1	1	1	1	1	1	1	1	1	1	1	1	1	1	1	1	1	1	1	1	1	1	1	1
151	9031	Opisthokonta	Metazoa	Gallus gallus	1230.26	3	1	1	1	1	1	1	0	1	1	1	1	1	1	1	1	1	0	1	1	1	1	1	1	1	1	1	0	1	1	1	1	1	1	1	1	1	1	1	1	1	1	1	1
152	9103	Opisthokonta	Metazoa	Meleagris gallopavo	1128.34	3	1	1	1	1	1	1	0	1	1	1	1	1	1	1	1	1	1	1	1	1	1	1	1	1	1	1	1	1	1	1	1	1	1	1	1	1	1	1	1	0	0	1	1
154	9305	Opisthokonta	Metazoa	Sarcophilus harrisii	3174.69	3	1	1	1	1	1	1	0	1	1	1	1	1	1	1	1	1	1	1	1	1	1	1	1	1	1	1	1	1	1	1	1	1	1	1	1	1	1	1	0	1	1	1	1
157	9371	Opisthokonta	Metazoa	Echinops telfairi	2947.02	3	1	1	1	1	1	1	0	1	1	1	1	1	1	1	1	1	1	1	1	1	1	1	1	1	1	1	1	1	1	1	1	1	1	1	1	1	1	1	0	1	1	1	1
158	9483	Opisthokonta	Metazoa	Callithrix jacchus	2914.96	3	1	1	1	1	1	1	0	1	1	1	1	1	1	1	1	1	1	1	1	1	1	1	1	1	1	1	1	1	1	1	1	1	1	1	1	1	1	1	1	1	1	1	1
159	9544	Opisthokonta	Metazoa	Macaca mulatta	3236.22	3	1	1	1	1	1	1	0	1	1	1	1	1	1	1	1	1	1	1	1	1	1	1	1	1	1	1	1	1	1	1	1	1	1	1	1	1	1	1	0	1	1	1	1
160	9593	Opisthokonta	Metazoa	Gorilla gorilla	3073.98	3	1	1	1	1	1	1	0	1	1	1	1	1	1	1	1	1	1	1	1	1	1	1	1	1	1	1	1	1	1	1	1	1	1	1	1	1	1	1	1	0	0	1	1
161	9598	Opisthokonta	Metazoa	Pan troglodytes	3050.4	3	1	1	1	1	1	1	0	1	1	1	1	1	0	1	1	1	1	1	1	1	1	1	1	1	1	1	1	1	1	1	1	1	1	1	1	1	1	1	1	1	1	1	1
162	9601	Opisthokonta	Metazoa	Pongo abelii	3065.05	3	1	1	1	1	1	1	0	1	1	1	1	1	1	1	1	1	1	1	1	1	0	1	1	1	1	1	1	1	1	1	1	1	1	1	0	1	1	1	0	1	1	1	1
163	9606	Opisthokonta	Metazoa	Homo sapiens	3257.32	3	1	1	1	1	1	1	0	1	1	1	1	1	1	1	1	1	1	1	1	1	1	1	1	1	1	1	1	1	1	1	1	1	1	1	1	1	1	1	1	1	1	1	1
164	9615	Opisthokonta	Metazoa	Canis lupus familiaris	2410.98	3	1	1	1	1	1	1	0	1	1	1	1	1	1	1	1	1	1	1	1	1	1	1	1	1	1	1	1	0	1	1	1	1	1	1	1	1	1	1	1	1	1	1	1
165	9646	Opisthokonta	Metazoa	Ailuropoda melanoleuca	2299.51	3	1	1	1	1	1	1	0	1	1	1	1	1	1	1	1	1	1	1	1	1	1	1	1	1	1	1	1	1	1	1	1	1	1	1	1	1	1	1	1	1	1	1	1
166	9669	Opisthokonta	Metazoa	Mustela putorius furo	2410.88	3	1	1	1	1	1	1	0	1	1	1	1	1	1	1	1	1	1	1	1	1	1	1	1	1	1	1	1	1	1	1	1	1	1	1	1	1	1	1	0	1	1	1	1
167	9685	Opisthokonta	Metazoa	Felis catus	2521.86	3	1	1	1	1	1	1	0	1	1	1	1	1	1	1	1	1	1	1	1	1	1	1	1	1	1	1	1	1	1	1	1	1	1	1	1	1	1	1	1	1	1	1	1
168	9739	Opisthokonta	Metazoa	Tursiops truncatus	2132.52	3	1	1	1	1	1	1	0	1	1	1	1	1	1	1	1	1	1	1	1	1	1	1	1	1	1	1	1	1	1	1	1	1	1	1	1	1	1	1	1	1	1	1	1
169	9785	Opisthokonta	Metazoa	Loxodonta africana	3196.74	3	1	1	1	1	1	1	0	1	1	1	1	1	1	1	1	1	1	1	1	1	1	1	1	1	1	1	1	1	1	1	1	1	1	1	1	1	1	1	1	1	1	1	1
170	9796	Opisthokonta	Metazoa	Equus caballus	2506.97	3	1	1	1	1	1	1	0	1	1	1	1	1	1	1	1	1	1	1	1	1	1	1	1	1	1	1	1	1	1	1	1	1	1	1	1	1	1	1	1	1	1	1	1
172	9823	Opisthokonta	Metazoa	Sus scrofa	2501.91	3	1	1	1	1	1	1	0	1	1	1	1	1	1	1	1	1	1	1	1	1	1	1	1	1	1	1	1	1	1	1	1	1	1	1	1	1	1	1	0	1	1	1	1
173	9913	Opisthokonta	Metazoa	Bos taurus	2670.14	3	1	1	1	1	1	1	0	1	1	1	1	1	1	1	1	1	1	1	1	1	1	1	1	1	1	1	1	1	1	1	1	1	1	1	1	1	0	1	1	1	1	1	1
174	9986	Opisthokonta	Metazoa	Oryctolagus cuniculus	2737.46	3	1	1	1	1	1	1	0	1	1	1	0	1	1	1	1	1	1	1	1	1	1	1	1	1	1	1	1	1	1	1	1	1	1	1	1	1	1	1	1	1	1	1	1
176	10090	Opisthokonta	Metazoa	Mus musculus	2818.97	3	1	1	1	1	1	1	0	1	1	1	1	1	1	1	1	1	1	1	1	1	1	1	1	1	1	1	1	1	1	1	1	1	1	1	1	1	1	1	1	1	1	1	1
177	10116	Opisthokonta	Metazoa	Rattus norvegicus	2870.18	3	1	1	1	1	1	1	0	1	1	1	1	1	1	1	1	1	1	1	1	1	1	1	1	1	1	1	1	1	1	1	1	1	1	1	1	1	1	1	1	1	1	1	1
178	10141	Opisthokonta	Metazoa	Cavia porcellus	2723.22	3	1	1	1	1	1	1	0	1	1	1	1	1	1	1	1	1	1	1	1	1	1	1	1	1	1	1	1	1	1	1	1	1	1	1	1	1	1	1	1	1	1	1	1
179	10228	Opisthokonta	Metazoa	Trichoplax adhaerens	105.632	3	1	1	1	1	1	1	1	1	1	1	1	1	1	1	1	1	1	1	1	1	1	1	1	1	1	1	1	1	1	0	1	1	1	1	1	1	0	1	0	1	1	1	1
181	13037	Opisthokonta	Metazoa	Danaus plexippus	248.578	3	1	1	1	1	0	1	0	1	1	1	1	1	1	1	1	1	1	0	1	1	1	1	1	1	1	1	1	1	1	1	1	1	1	1	1	1	0	1	1	0	0	1	1
182	13616	Opisthokonta	Metazoa	Monodelphis domestica	3598.44	3	1	1	1	1	1	1	0	1	1	1	1	1	1	1	1	1	1	1	1	1	1	1	1	1	1	1	1	1	1	1	1	1	1	1	1	1	1	1	1	1	1	1	1
183	13735	Opisthokonta	Metazoa	Pelodiscus sinensis	2202.48	3	1	1	1	1	1	1	0	1	1	1	1	1	1	1	1	1	0	1	1	1	1	1	1	1	1	1	1	1	1	1	1	1	1	1	1	1	1	1	0	1	1	1	1
184	28377	Opisthokonta	Metazoa	Anolis carolinensis	1799.14	3	1	1	1	1	1	1	0	1	1	1	1	1	1	1	1	1	1	1	1	1	1	1	1	1	1	1	1	1	1	1	1	1	1	1	1	1	1	1	1	1	1	1	1
185	30608	Opisthokonta	Metazoa	Microcebus murinus	2487.41	3	1	1	1	1	1	1	0	1	1	1	1	1	1	1	1	1	1	1	1	1	0	1	1	1	1	1	1	1	1	1	1	1	1	1	1	1	1	1	0	0	0	1	1
186	30611	Opisthokonta	Metazoa	Otolemur garnettii	2519.72	3	1	1	1	1	1	1	0	1	1	1	1	1	1	1	1	1	1	1	1	1	1	1	1	1	1	1	1	1	1	1	1	1	1	1	1	1	1	1	1	1	1	1	1
187	31033	Opisthokonta	Metazoa	Takifugu rubripes	391.485	3	1	1	1	1	1	1	1	1	1	1	1	1	1	1	1	1	1	0	1	1	1	1	1	1	1	1	1	1	1	1	1	1	1	1	1	1	1	1	1	1	1	1	1
188	31234	Opisthokonta	Metazoa	Caenorhabditis remanei	145.443	3	1	1	1	0	1	0	1	1	1	1	1	1	1	1	1	1	1	1	1	1	1	1	1	1	0	1	1	1	1	1	1	0	1	1	1	1	0	1	1	1	1	1	1
189	34740	Opisthokonta	Metazoa	Heliconius melpomene	273.786	3	1	1	1	1	0	1	0	1	1	1	1	1	1	1	1	1	1	0	1	1	1	1	1	1	1	1	1	1	1	1	1	1	1	1	1	1	1	1	1	1	1	0	1
190	37347	Opisthokonta	Metazoa	Tupaia belangeri	2137.23	3	1	1	1	1	1	1	0	1	1	1	0	1	1	1	1	1	1	1	1	1	1	1	1	1	1	1	0	0	1	1	1	1	1	1	1	1	1	1	0	1	1	0	1
191	43151	Opisthokonta	Metazoa	Anopheles darlingi	136.936	3	1	1	1	1	0	0	0	1	1	1	0	1	1	1	1	1	1	0	1	1	1	1	1	1	0	1	1	1	1	1	1	0	1	1	1	1	1	1	1	1	1	1	1
192	43179	Opisthokonta	Metazoa	Ictidomys tridecemlineatus	2478.39	3	1	1	1	1	1	1	0	1	1	1	1	1	1	1	1	1	1	1	1	1	1	1	1	1	1	1	1	1	1	1	1	1	1	1	1	1	1	1	1	1	1	1	1
193	45351	Opisthokonta	Metazoa	Nematostella vectensis	356.614	3	1	1	1	1	1	0	1	1	1	1	1	1	1	1	1	1	1	1	1	1	1	1	0	1	1	1	1	1	1	1	1	0	1	1	1	0	1	1	1	1	1	1	1
194	51511	Opisthokonta	Metazoa	Ciona savignyi	587.353	3	1	1	1	1	1	1	0	1	1	1	1	1	0	1	1	1	1	0	1	1	1	1	0	1	1	1	0	0	0	1	1	0	1	1	0	1	1	1	1	1	1	1	1
195	54126	Opisthokonta	Metazoa	Pristionchus pacificus	154.958	3	1	1	1	0	0	0	1	1	1	1	1	1	1	1	1	1	0	0	1	1	1	1	1	1	0	1	1	1	1	1	1	0	1	1	1	0	0	1	1	1	1	1	1
196	59463	Opisthokonta	Metazoa	Myotis lucifugus	2034.58	3	1	1	1	1	1	1	0	1	1	1	1	1	1	1	1	1	1	1	1	1	1	1	1	1	1	1	1	1	1	1	1	1	1	1	1	1	1	1	1	1	1	1	1
197	59729	Opisthokonta	Metazoa	Taeniopygia guttata	1232.14	3	1	1	1	1	1	1	0	1	1	1	1	1	1	1	1	1	1	1	1	1	1	1	1	1	1	1	1	1	1	1	1	1	1	1	1	1	1	1	0	1	1	1	1
198	61853	Opisthokonta	Metazoa	Nomascus leucogenys	2962.06	3	1	1	1	1	1	1	0	1	1	1	1	1	1	1	1	1	1	1	1	1	1	1	1	1	1	1	1	1	1	1	1	1	1	1	1	1	1	1	1	1	1	1	1
199	69293	Opisthokonta	Metazoa	Gasterosteus aculeatus	446.611	3	1	1	1	1	1	1	1	1	1	1	1	1	1	1	1	1	1	1	1	1	1	1	1	1	1	1	1	1	1	1	1	1	1	1	1	1	1	1	1	1	1	1	1
200	121225	Opisthokonta	Metazoa	Pediculus humanus	110.781	3	1	1	1	1	0	1	0	1	1	1	1	1	1	1	1	1	1	0	1	1	1	1	1	1	1	1	1	1	1	1	1	0	1	1	1	1	1	1	1	1	1	1	1
201	132908	Opisthokonta	Metazoa	Pteropus vampyrus	2198.28	3	1	1	1	1	1	1	0	1	1	1	1	1	1	1	1	1	1	1	1	1	1	1	1	1	1	1	1	1	1	1	1	1	1	1	1	1	1	1	1	1	1	1	1
202	135651	Opisthokonta	Metazoa	Caenorhabditis brenneri	190.37	3	1	1	1	0	0	0	1	1	1	1	1	1	1	1	1	1	1	0	1	1	1	1	1	1	0	1	1	1	1	1	1	0	1	1	1	1	0	1	1	1	1	1	1
203	281687	Opisthokonta	Metazoa	Caenorhabditis japonica	166.256	3	1	1	1	0	0	0	0	1	1	1	1	1	1	1	1	1	1	0	1	1	1	1	1	1	0	1	1	1	1	1	1	0	1	1	1	1	0	1	1	1	1	1	1
204	400682	Opisthokonta	Metazoa	Amphimedon queenslandica	166.7	3	1	1	1	1	0	1	0	1	1	1	0	1	1	1	1	1	1	1	1	1	1	1	1	1	1	1	1	1	1	1	1	0	1	1	1	1	1	1	1	1	1	1	1
205	9478	Opisthokonta	Metazoa	Tarsius syrichta	3453	3	1	1	1	1	1	1	0	1	1	1	0	1	1	1	1	1	1	1	1	1	1	1	1	1	1	1	1	1	0	1	1	0	1	1	1	1	0	1	1	0	0	1	1
206	4787	Stramenopiles	Oomycota	Phytophthora infestans	152.115	3	1	1	1	0	0	0	0	1	1	1	1	1	1	1	1	1	1	0	1	1	1	1	1	1	1	1	1	1	1	1	1	1	1	1	1	1	0	1	1	1	1	0	1
207	65071	Stramenopiles	Oomycota	Pythium ultimum	44.9135	3	1	1	1	1	1	0	1	1	1	1	1	1	1	1	1	1	1	0	1	1	1	1	1	1	1	1	1	1	1	1	1	1	1	1	1	1	0	1	1	1	1	1	1
208	67593	Stramenopiles	Oomycota	Phytophthora sojae	82.5976	3	1	1	1	1	1	0	0	1	1	1	1	1	1	1	1	1	1	0	1	1	1	1	1	1	1	1	1	1	1	1	1	1	1	1	1	0	0	1	0	1	1	0	1
209	164328	Stramenopiles	Oomycota	Phytophthora ramorum	60.25	3	1	1	1	1	1	0	0	1	1	1	1	1	1	1	1	1	1	0	1	1	1	1	1	1	0	1	1	1	1	1	1	1	1	1	1	1	0	1	0	1	1	0	1
210	272952	Stramenopiles	Oomycota	Hyaloperonospora arabidopsidis	70.2575	3	1	1	1	0	1	0	0	1	1	1	1	1	1	1	1	1	1	0	1	1	1	1	1	1	1	1	1	1	1	1	1	0	1	1	1	1	0	1	0	1	1	0	1
211	653948	Stramenopiles	Oomycota	Albugo laibachii	32.9905	3	1	1	1	0	1	0	1	1	1	0	1	1	1	1	1	1	1	0	1	1	1	1	1	1	1	1	1	1	1	1	1	1	1	1	1	1	0	1	0	0	0	1	1
212	3218	Archaeplastida	Chloroplastida	Physcomitrella patens	472.081	3	1	1	1	1	1	1	0	1	1	1	1	1	1	1	1	1	1	1	1	1	1	1	1	1	1	1	1	1	1	1	1	0	1	1	1	1	1	1	1	1	1	1	1
213	3694	Archaeplastida	Chloroplastida	Populus trichocarpa	434.29	3	1	1	1	1	1	1	0	1	1	1	1	1	1	1	1	1	1	1	1	1	1	1	1	1	1	1	1	1	1	1	1	0	1	1	1	1	1	1	1	1	1	1	1
214	3702	Archaeplastida	Chloroplastida	Arabidopsis thaliana	119.668	3	1	1	1	1	1	1	0	1	1	1	1	1	1	1	1	1	1	1	1	1	1	1	1	1	1	1	1	1	1	1	1	0	1	1	1	1	1	1	1	1	1	1	1
215	3711	Archaeplastida	Chloroplastida	Brassica rapa	284.129	3	1	1	1	1	1	1	0	1	1	1	1	1	1	1	1	1	1	1	1	1	1	1	1	1	1	1	1	1	1	1	1	0	1	1	1	1	1	1	1	1	1	1	1
216	3847	Archaeplastida	Chloroplastida	Glycine max	978.972	3	1	1	1	1	1	1	0	1	1	1	1	1	1	1	1	1	1	1	1	1	1	1	1	1	1	1	1	1	1	1	1	0	1	1	1	1	1	1	1	1	1	1	1
217	4081	Archaeplastida	Chloroplastida	Solanum lycopersicum	824.01	3	1	1	1	1	1	1	0	1	1	1	1	1	1	1	1	1	1	1	1	1	1	1	1	1	1	1	1	1	1	1	1	0	1	1	1	1	1	1	1	1	1	1	1
219	4513	Archaeplastida	Chloroplastida	Hordeum vulgare	98.056	3	1	1	1	1	1	1	0	1	1	1	1	1	1	1	1	1	1	1	1	1	1	1	1	1	0	1	1	1	1	1	1	0	1	1	1	1	1	1	1	0	0	1	1
220	4533	Archaeplastida	Chloroplastida	Oryza brachyantha	259.908	3	1	1	1	1	1	1	0	1	1	1	1	1	1	1	1	1	1	1	1	1	1	1	1	1	1	1	1	1	1	1	1	0	1	1	1	1	1	1	1	1	1	1	1
221	4538	Archaeplastida	Chloroplastida	Oryza glaberrima	303.295	3	1	1	1	1	1	1	0	1	1	1	1	1	1	1	1	1	1	1	1	1	1	1	1	1	1	1	1	1	0	1	1	0	1	1	1	1	1	1	1	1	1	1	1
222	4555	Archaeplastida	Chloroplastida	Setaria italica	405.868	3	1	1	1	1	1	1	0	1	1	1	1	1	1	1	1	1	1	1	1	1	1	1	1	1	1	1	1	1	1	1	1	0	1	1	1	1	1	1	1	1	1	1	1
223	4558	Archaeplastida	Chloroplastida	Sorghum bicolor	709.345	3	1	1	1	1	1	1	0	1	1	1	1	1	1	1	1	1	1	1	1	1	1	1	1	1	1	1	1	1	1	1	1	0	1	1	1	1	1	1	1	1	1	1	1
224	4577	Archaeplastida	Chloroplastida	Zea mays	2135.08	3	1	1	1	1	1	1	0	1	1	1	1	1	1	1	1	1	1	1	1	1	1	1	1	1	1	1	1	1	1	1	1	0	1	1	1	1	1	1	1	1	1	1	1
225	4641	Archaeplastida	Chloroplastida	Musa acuminata	472.231	3	1	1	1	1	1	1	0	1	1	1	1	1	1	1	1	1	1	1	1	1	1	1	1	1	1	1	1	1	1	1	1	0	1	1	1	1	1	1	1	1	1	1	1
226	15368	Archaeplastida	Chloroplastida	Brachypodium distachyon	271.299	3	1	1	1	1	1	1	0	1	1	1	1	1	1	1	1	1	1	1	1	1	1	1	1	1	1	1	1	1	1	1	1	0	1	1	1	1	1	1	1	1	1	1	1
227	29760	Archaeplastida	Chloroplastida	Vitis vinifera	486.197	3	1	1	1	1	1	1	0	1	1	1	1	1	1	1	1	1	1	1	1	1	1	1	1	1	1	1	1	1	1	1	1	0	1	1	1	1	0	1	1	1	1	1	1
228	39946	Archaeplastida	Chloroplastida	Oryza sativa Indica Group	352.121	3	1	1	1	1	1	1	0	1	1	1	1	1	1	1	1	1	1	1	1	1	1	1	1	1	1	1	1	1	1	1	1	0	1	1	1	1	1	1	1	1	1	1	1
229	39947	Archaeplastida	Chloroplastida	Oryza sativa Japonica Group	374.423	3	1	1	1	1	1	1	0	1	1	1	1	1	1	1	1	1	1	1	1	1	1	1	1	1	1	1	1	1	1	1	1	0	1	1	1	1	1	1	1	1	1	1	1
230	59689	Archaeplastida	Chloroplastida	Arabidopsis lyrata	206.823	3	1	1	1	1	1	1	0	1	1	1	1	1	1	1	1	1	1	0	1	1	1	1	1	1	1	1	1	1	1	1	0	0	1	1	1	1	1	1	1	1	1	1	1
231	88036	Archaeplastida	Chloroplastida	Selaginella moellendorffii	212.315	3	1	1	1	1	1	1	0	1	1	1	1	1	1	1	1	1	1	1	1	1	1	1	1	1	1	1	1	1	1	1	1	0	1	1	1	1	0	1	1	1	1	0	1
Mean genome size
without C-NHEJ components			29.2512
with C-NHEJ components			667.845
Mann-Whitney test for genome size with/without C-NHEJ components
p-value (exact)		1.01784e-08
[truncated: 5 more columns]
