# Supplementary material for: Causes and Effects of Loss of Classical Nonhomologous End Joining Pathway in Parasitic Eukaryotes
Source: mBio. 2019 Jul 16;10(4):e01541-19. doi: 10.1128/mBio.01541-19 (PMC6635534; doi:10.1128/mBio.01541-19)
Supplement: TABLE S2 [file mBio.01541-19-st002.xlsx]

## Sheet: cover
		Causes and effects of C-NHEJ loss in parasitic eukaryotes
		Anna Nenarokova1,2, Kristína Záhonová1,3, Marija Krasilnikova4, Ondřej Gahura1, Richard McCulloch4, Alena Zíková1,2, Vyacheslav Yurchenko1,5,6, and Julius Lukeš1,2,*
		1Institute of Parasitology, Biology Centre, Czech Academy of Sciences, České Budějovice (Budweis), Czech Republic;
		2Faculty of Science, University of South Bohemia, České Budějovice (Budweis), Czech Republic;
		3Department of Parasitology, Faculty of Science, Charles University, BIOCEV, Prague, Czech Republic;
		4Wellcome Centre for Molecular Parasitology, College of Medical, Veterinary and Life Sciences, University of Glasgow, Glasgow, Scotland;
		5Martsinovsky Institute of Medical Parasitology, Sechenov University, Moscow, Russia;
		6Life Science Research Centre and Institute of Environmental Technologies, Faculty of Science, University of Ostrava, Ostrava, Czech Republic;
		Table S2: Comparative analysis of the distribution of insertions.

## Sheet: insertions
					jaculum1				jaculum2				T. brucei brucei
OG	protein	alignment length	number of insertions in alignment	% identical sites	number of insertions in species	total length of insertions	average length of insertions	% inserted	number of insertions in species	total length of insertions	average length of insertions	% inserted	number of insertions in species	total length of insertions	average length of insertions	% inserted
OG0002170	peroxisome biogenesis factor 1, putative	1249	35	14.4%	24	184	7.66667	0.147318	17	225	13.2353	0.180144	11	42	3.81818	0.0336269
OG0002171	CAF 40	478	11	12.6%	7	33	4.71429	0.0690377	7	39	5.57143	0.08159	1	5	5	0.0104603
OG0002172	1,2-Dihydroxy-3-keto-5-methylthiopentene dioxygenase, putative	300	3	22.7%	2	3	1.5	0.01	2	4	2	0.0133333	2	2	1	0.00666667
OG0002185	3-keto-dihydrosphingosine reductase	443	6	14.0%	4	6	1.5	0.013544	6	32	5.33333	0.0722348	3	6	2	0.013544
OG0002188	RNA binding protein, putative	412	4	5.8%	3	131	43.6667	0.317961	3	42	14	0.101942	4	130	32.5	0.315534
OG0002190	hypothetical protein, conserved	1060	17	7.2%	8	82	10.25	0.0773585	9	188	20.8889	0.177358	6	57	9.5	0.0537736
OG0002193	spliceosome-associated protein 49, putative	486	7	19.5%	6	25	4.16667	0.0514403	7	53	7.57143	0.109053	4	11	2.75	0.0226337
OG0002194	Cleavage factor I 25 kDa subunit, putative	462	15	10.4%	9	97	10.7778	0.209957	11	176	16	0.380952	8	60	7.5	0.12987
OG0002202	Vacuolar proton pump subunit B, putative	498	1	74.0%	1	1	1	0.00200803	1	1	1	0.00200803	1	1	1	0.00200803
OG0002209	LSU ribosomal protein, mitochondrial, putative	246	2	40.4%	1	1	1	0.00406504	0	0	#DIV/0!	0	0	0	#DIV/0!	0
OG0002210	hypothetical protein, conserved	678	9	5.8%	8	201	25.125	0.29646	9	319	35.4444	0.470501	7	141	20.1429	0.207965
OG0002218	phytanoyl-CoA dioxygenase (PhyH), putative	401	5	35.6%	3	5	1.66667	0.0124688	4	6	1.5	0.0149626	3	5	1.66667	0.0124688
OG0002220	exopolyphosphatase	612	16	6.7%	7	17	2.42857	0.0277778	8	44	5.5	0.0718954	7	9	1.28571	0.0147059
OG0002221	pseudouridylate synthase, putative	507	15	36.1%	6	32	5.33333	0.0631164	5	28	5.6	0.0552268	2	2	1	0.00394477
OG0002228	Mitochondrial ribosomal protein S11	539	5	18.4%	4	170	42.5	0.315399	4	231	57.75	0.428571	3	96	32	0.178108
OG0002229	trypanothione reductase	593	6	35.1%	3	3	1	0.00505902	4	4	1	0.00674536	4	4	1	0.00674536
OG0002231	peptidyl-prolyl cis-trans isomerase (cyclophilin- 40), putative	456	8	23.4%	7	46	6.57143	0.100877	6	62	10.3333	0.135965	4	6	1.5	0.0131579
OG0002232	membrane- trafficking protein, putative	230	5	17.4%	4	11	2.75	0.0478261	4	11	2.75	0.0478261	4	9	2.25	0.0391304
OG0002233	BRCA1 C Terminus (BRCT) domain containing protein, putative	581	13	12.0%	11	98	8.90909	0.168675	9	58	6.44444	0.0998279	7	12	1.71429	0.020654
OG0002234	Histidine phosphatase superfamily (branch 1), putative	385	5	17.9%	4	48	12	0.124675	4	14	3.5	0.0363636	2	6	3	0.0155844
OG0002235	proteasome alpha 1 subunit, putative	250	1	36.0%	0	0	#DIV/0!	0	0	0	#DIV/0!	0	1	1	1	0.004
OG0002236	meiotic recombination protein DMC1, putative	425	9	31.8%	6	97	16.1667	0.228235	6	50	8.33333	0.117647	4	30	7.5	0.0705882
OG0002242	threonyl-tRNA synthetase, putative	1140	7	35.1%	5	138	27.6	0.121053	5	89	17.8	0.0780702	5	72	14.4	0.0631579
OG0002243	peroxisome targeting signal 1 receptor	779	26	13.5%	18	108	6	0.138639	15	84	5.6	0.107831	18	117	6.5	0.150193
OG0002244	hypothetical protein, conserved	1000	19	8.8%	14	150	10.7143	0.15	9	104	11.5556	0.104	9	89	9.88889	0.089
OG0002252	tRNA-sepcific adenosine deaminase	787	5	3.4%	4	289	72.25	0.367217	4	324	81	0.41169	4	208	52	0.264295
OG0002257	ras-like small GTPase, putative	470	6	20.1%	3	32	10.6667	0.0680851	2	89	44.5	0.189362	2	13	6.5	0.0276596
OG0002259	hypothetical protein, conserved	904	14	0.7%	9	49	5.44444	0.0542035	6	49	8.16667	0.0542035	7	20	2.85714	0.0221239
OG0002262	pseudouridine synthase A-like protein, putative	750	11	13.5%	9	178	19.7778	0.237333	7	198	28.2857	0.264	7	87	12.4286	0.116
OG0002263	NAD+ synthase, putative	343	8	31.1%	2	8	4	0.0233236	3	9	3	0.0262391	2	8	4	0.0233236
OG0002265	hypothetical protein, conserved	462	8	5.5%	5	81	16.2	0.175325	6	36	6	0.0779221	4	11	2.75	0.0238095
OG0002266	DNA repair protein RAD51	442	8	54.3%	7	27	3.85714	0.061086	7	31	4.42857	0.0701357	6	15	2.5	0.0339367
OG0002269	hypothetical protein, conserved	1439	16	14.7%	7	60	8.57143	0.0416956	10	90	9	0.0625434	7	49	7	0.0340514
OG0002271	hypothetical protein, conserved	1320	33	6.1%	25	256	10.24	0.193939	24	347	14.4583	0.262879	19	162	8.52632	0.122727
OG0002272	TAP42-like family, putative	619	9	10.4%	5	99	19.8	0.159935	7	62	8.85714	0.100162	4	16	4	0.0258481
OG0002274	proteasome regulatory ATPase subunit 2	440	2	60.2%	2	16	8	0.0363636	2	16	8	0.0363636	2	15	7.5	0.0340909
OG0002280	Engulfment and cell motility domain-containing protein	671	11	8.3%	7	132	18.8571	0.196721	9	250	27.7778	0.372578	5	78	15.6	0.116244
OG0002281	Tetratricopeptide repeat, putative	440	6	14.9%	5	69	13.8	0.156818	5	50	10	0.113636	4	21	5.25	0.0477273
OG0002284	kelch domain-containing protein	967	23	5.3%	16	159	9.9375	0.164426	16	339	21.1875	0.350569	11	43	3.90909	0.0444674
OG0002285	MEKK-related kinase 1, putative	2552	32	3.8%	21	437	20.8095	0.171238	19	547	28.7895	0.214342	19	487	25.6316	0.190831
OG0002286	Ribosomal RNA processing protein 41A	256	4	12.9%	2	19	9.5	0.0742188	3	20	6.66667	0.078125	2	19	9.5	0.0742188
OG0002290	Mitochondrial SSU ribosomal protein, putative	370	6	28.9%	5	45	9	0.121622	6	87	14.5	0.235135	4	19	4.75	0.0513514
OG0002294	Mitochondrial SSU ribosomal protein, putative	495	8	11.1%	5	88	17.6	0.177778	6	108	18	0.218182	4	62	15.5	0.125253
OG0002296	arginine N-methyltransferase, putative	523	9	17.0%	6	68	11.3333	0.130019	5	52	10.4	0.0994264	3	12	4	0.0229446
OG0002300	Rab-like 5, small G protein	354	9	16.9%	6	38	6.33333	0.107345	8	37	4.625	0.10452	5	26	5.2	0.0734463
OG0002302	T-complex protein 1, alpha subunit, putative	627	4	44.1%	4	50	12.5	0.0797448	4	89	22.25	0.141946	4	16	4	0.0255183
OG0002303	dihydrolipoyl dehydrogenase	478	2	46.2%	1	1	1	0.00209205	0	0	#DIV/0!	0	1	1	1	0.00209205
OG0002304	exosome-associated protein 2	432	9	8.6%	3	108	36	0.25	4	62	15.5	0.143519	3	6	2	0.0138889
OG0002305	ATP-dependent DEAD/H RNA helicase, putative	1003	18	12.6%	14	261	18.6429	0.260219	16	307	19.1875	0.306082	10	77	7.7	0.0767697
OG0002306	metallo-peptidase, Clan MF, Family M17	1158	17	12.2%	10	194	19.4	0.16753	11	358	32.5455	0.309154	5	47	9.4	0.0405872
OG0002311	KREPB8	747	10	8.4%	7	236	33.7143	0.31593	8	242	30.25	0.323963	8	27	3.375	0.0361446
OG0002316	60S ribosomal protein L7, putative	324	6	30.8%	2	3	1.5	0.00925926	3	6	2	0.0185185	1	1	1	0.00308642
OG0002324	hypothetical protein, conserved	750	20	3.1%	9	175	19.4444	0.233333	9	56	6.22222	0.0746667	9	73	8.11111	0.0973333
OG0002325	cysteine desulfurase	585	4	39.1%	4	17	4.25	0.0290598	3	65	21.6667	0.111111	3	17	5.66667	0.0290598
OG0002326	hypothetical protein, conserved	238	4	6.3%	4	43	10.75	0.180672	3	21	7	0.0882353	3	8	2.66667	0.0336134
OG0002328	queuine tRNA-ribosyltransferase, putative	664	7	29.8%	4	93	23.25	0.14006	4	210	52.5	0.316265	4	53	13.25	0.0798193
OG0002331	Ribosome recycling factor, putative	370	8	12.4%	6	28	4.66667	0.0756757	7	25	3.57143	0.0675676	6	24	4	0.0648649
OG0002333	transporter protein, putative	1467	15	5.5%	13	295	22.6923	0.201091	12	349	29.0833	0.2379	10	111	11.1	0.0756646
OG0002343	hypothetical protein, conserved	651	5	16.4%	3	29	9.66667	0.0445469	3	24	8	0.0368664	2	7	3.5	0.0107527
OG0002355	tubulin delta chain	1101	20	5.9%	11	175	15.9091	0.158946	11	366	33.2727	0.332425	7	118	16.8571	0.107175
OG0002356	DnaJ domain containing protein, putative	762	14	7.8%	11	99	9	0.129921	12	238	19.8333	0.312336	9	81	9	0.106299
OG0002360	kinetoplast ribosomal PPR-repeat containing protein 18	1112	12	4.0%	8	285	35.625	0.256295	9	244	27.1111	0.219424	7	169	24.1429	0.151978
OG0002365	ribosomal RNA methyltransferase, putative	677	4	14.3%	4	217	54.25	0.320532	4	328	82	0.48449	4	241	60.25	0.355982
OG0002367	Elongation factor Ts, mitochondrial, putative	538	13	10.7%	10	74	7.4	0.137546	9	119	13.2222	0.22119	2	2	1	0.00371747
OG0002371	transport protein particle (TRAPP) subunit, putative	250	7	11.7%	4	50	12.5	0.2	5	56	11.2	0.224	4	51	12.75	0.204
OG0002373	class I transcription factor A, subunit 2	969	20	1.6%	14	362	25.8571	0.373581	15	359	23.9333	0.370485	13	180	13.8462	0.185759
OG0002374	predicted zinc finger protein	591	14	8.0%	10	256	25.6	0.433164	10	304	30.4	0.514382	10	204	20.4	0.345178
OG0002375	chaperone protein DnaJ, putative	677	15	18.0%	10	142	14.2	0.209749	9	202	22.4444	0.298375	8	36	4.5	0.0531758
OG0002377	dolichol kinase, putative	2236	9	4.2%	6	20	3.33333	0.00894454	5	20	4	0.00894454	5	13	2.6	0.00581395
OG0002379	hypothetical protein, conserved	1007	19	18.0%	10	245	24.5	0.243297	12	180	15	0.178749	9	79	8.77778	0.0784508
OG0002382	mitochondrial ATP-dependent zinc metallopeptidase, putative	1749	11	13.8%	9	80	8.88889	0.0457404	10	222	22.2	0.12693	7	36	5.14286	0.0205832
OG0002388	Protein of unknown function (DUF2009), putative	525	11	12.6%	10	122	12.2	0.232381	9	93	10.3333	0.177143	6	57	9.5	0.108571
OG0002391	Bromodomain, putative	265	5	14.3%	5	28	5.6	0.10566	3	8	2.66667	0.0301887	3	4	1.33333	0.0150943
OG0002392	cytosolic Fe-S cluster assembly factor NBP35, putative	526	4	28.9%	4	45	11.25	0.0855513	4	57	14.25	0.108365	1	5	5	0.0095057
OG0002399	glycyl-tRNA synthetase, putative	701	5	27.7%	5	227	45.4	0.323823	4	224	56	0.319544	4	212	53	0.302425
OG0002400	LSU ribosomal protein, mitochondrial, putative	355	8	22.8%	7	16	2.28571	0.0450704	6	29	4.83333	0.0816901	3	5	1.66667	0.0140845
OG0002401	RAB-interacting protein, putative	290	8	5.5%	7	36	5.14286	0.124138	6	39	6.5	0.134483	6	23	3.83333	0.0793103
OG0002405	DNA replication licensing factor MCM7	760	7	39.7%	4	106	26.5	0.139474	4	104	26	0.136842	2	100	50	0.131579
OG0002406	GAF domain/TIP41-like family, putative	835	21	2.6%	13	220	16.9231	0.263473	12	186	15.5	0.222754	11	183	16.6364	0.219162
OG0002408	ribosomal RNA adenine dimethylase family protein, conserved	490	6	37.2%	5	67	13.4	0.136735	3	60	20	0.122449	2	3	1.5	0.00612245
OG0002410	RF-1 domain containing protein, putative	871	23	6.9%	17	129	7.58824	0.148106	18	212	11.7778	0.243398	13	112	8.61538	0.128588
OG0002411	replication factor C, subunit 2, putative	1187	5	42.0%	1	1	1	0.00084246	1	1	1	0.00084246	0	0	#DIV/0!	0
OG0002413	Sphingosine kinase	1545	29	3.5%	24	260	10.8333	0.168285	26	610	23.4615	0.394822	26	249	9.57692	0.161165
OG0002415	E3 ubiquitin-protein ligase, putative	809	26	3.9%	18	189	10.5	0.233622	18	242	13.4444	0.299135	14	106	7.57143	0.131026
OG0002420	hypothetical protein, conserved	533	13	8.5%	9	63	7	0.118199	9	107	11.8889	0.20075	6	37	6.16667	0.0694184
OG0002430	ERAD-associated E3 ubiquitin-protein ligase HRD1, putative	852	13	2.9%	12	85	7.08333	0.0997653	11	196	17.8182	0.230047	10	198	19.8	0.232394
OG0002435	proteasome alpha 3 subunit, putative	290	1	35.5%	1	3	3	0.0103448	0	0	#DIV/0!	0	0	0	#DIV/0!	0
OG0002436	Fcf1, putative	515	6	22.9%	2	5	2.5	0.00970874	4	10	2.5	0.0194175	1	3	3	0.00582524
OG0002441	RNA-binding protein, putative	770	17	6.2%	11	121	11	0.157143	10	222	22.2	0.288312	10	118	11.8	0.153247
OG0002445	hypothetical protein, conserved	499	6	8.8%	4	36	9	0.0721443	3	57	19	0.114228	5	18	3.6	0.0360721
OG0002447	Mitochondrial SSU ribosomal protein, putative	480	5	15.6%	5	20	4	0.0416667	4	41	10.25	0.0854167	1	1	1	0.00208333
OG0002451	Elongation factor G1, mitochondrial, putative	942	5	44.7%	3	14	4.66667	0.014862	4	18	4.5	0.0191083	3	17	5.66667	0.0180467
OG0002452	phosphatidylinositol-4-phosphate 5-kinase, putative	790	17	9.7%	13	183	14.0769	0.231646	10	162	16.2	0.205063	8	45	5.625	0.056962
OG0002453	Integral membrane protein DUF106, putative	305	4	20.4%	4	4	1	0.0131148	4	4	1	0.0131148	1	1	1	0.00327869
OG0002454	proteasome subunit beta type-2, putative	215	2	34.9%	0	0	#DIV/0!	0	0	0	#DIV/0!	0	0	0	#DIV/0!	0
OG0002455	dolicholphosphate-mannose synthase, putative	465	6	9.9%	4	38	9.5	0.0817204	2	85	42.5	0.182796	2	3	1.5	0.00645161
OG0002459	Mitochondrial ribosomal protein L13	205	1	54.9%	0	0	#DIV/0!	0	1	2	2	0.0097561	0	0	#DIV/0!	0
OG0002463	hypothetical protein, conserved	377	5	6.7%	3	80	26.6667	0.212202	4	10	2.5	0.0265252	4	12	3	0.0318302
OG0002465	Polyadenylation mediator complex protein PAMC2, putative	1048	23	1.8%	16	311	19.4375	0.296756	14	191	13.6429	0.182252	10	115	11.5	0.109733
OG0002466	Plus-3 domain/Zinc finger, C3HC4 type (RING finger), putative	325	5	20.6%	3	16	5.33333	0.0492308	2	9	4.5	0.0276923	2	15	7.5	0.0461538
OG0002469	Iron-sulfur assembly protein 1	478	5	14.6%	4	83	20.75	0.17364	5	147	29.4	0.307531	4	63	15.75	0.131799
OG0002472	regulator of chromosome condensation 1-like protein	1015	21	9.2%	15	242	16.1333	0.238424	18	392	21.7778	0.386207	12	127	10.5833	0.125123
OG0002473	telomerase reverse transcriptase	2341	32	0.4%	18	210	11.6667	0.0897053	19	1446	76.1053	0.617685	12	887	73.9167	0.378898
OG0002475	Domain of unknown function (DUF814), putative	798	3	35.2%	1	1	1	0.00125313	1	1	1	0.00125313	1	1	1	0.00125313
OG0002481	eukaryotic translation initiation factor 3 subunit l	712	12	15.7%	7	55	7.85714	0.0772472	5	103	20.6	0.144663	7	33	4.71429	0.0463483
OG0002483	Putative snoRNA binding domain containing protein, putative	437	2	1.6%	2	11	5.5	0.0251716	2	17	8.5	0.0389016	1	6	6	0.01373
OG0002485	chaperone protein DnaJ, putative	937	29	2.5%	14	257	18.3571	0.27428	15	218	14.5333	0.232657	10	96	9.6	0.102455
OG0002487	heat shock protein 110, putative	1039	8	12.2%	6	445	74.1667	0.428296	5	389	77.8	0.374398	5	317	63.4	0.305101
OG0002492	SET domain containing protein, putative	1006	18	7.5%	12	244	20.3333	0.242545	10	346	34.6	0.343936	10	52	5.2	0.0516899
OG0002493	pre-RNA processing PIH1/Nop17, putative	1191	35	6.1%	23	344	14.9565	0.288833	19	424	22.3158	0.356003	16	218	13.625	0.183039
OG0002497	BRO1-like domain/ALIX V-shaped domain binding to HIV, putative	1051	18	6.9%	12	98	8.16667	0.0932445	12	167	13.9167	0.158896	11	63	5.72727	0.0599429
OG0002499	Domain of unknown function (DUF4496), putative	308	9	12.6%	6	21	3.5	0.0681818	5	10	2	0.0324675	5	17	3.4	0.0551948
OG0002503	WD domain, G-beta repeat, putative	431	20	4.7%	13	62	4.76923	0.143852	13	49	3.76923	0.113689	10	23	2.3	0.0533643
OG0002509	WD domain, G-beta repeat, putative	901	21	7.2%	15	271	18.0667	0.300777	15	298	19.8667	0.330744	14	201	14.3571	0.223085
OG0002510	TPR-repeat-containing chaperone protein DNAJ, putative	812	21	9.9%	14	186	13.2857	0.229064	11	154	14	0.189655	10	36	3.6	0.044335
OG0002513	protein phosphatase 2A, regulatory subunit B, putative	1453	14	4.8%	11	961	87.3636	0.66139	8	306	38.25	0.210599	6	105	17.5	0.0722643
OG0002514	mitochondrial carrier protein	541	10	11.5%	5	111	22.2	0.205176	8	136	17	0.251386	4	49	12.25	0.090573
OG0002515	Ubiquitin-like domain containing protein, putative	820	19	8.3%	14	199	14.2143	0.242683	14	161	11.5	0.196341	12	86	7.16667	0.104878
OG0002518	GTP-binding elongation factor Tu family, putative	1136	20	17.9%	16	217	13.5625	0.191021	16	250	15.625	0.22007	16	145	9.0625	0.127641
OG0002520	chaperone protein DnaJ, putative	574	8	16.9%	5	44	8.8	0.0766551	5	41	8.2	0.0714286	5	9	1.8	0.0156794
OG0002521	Small nuclear RNA gene activation protein (SNAP) 50	726	26	7.4%	14	34	2.42857	0.046832	11	208	18.9091	0.286501	10	30	3	0.0413223
OG0002533	Double RNA binding domain protein 3	606	11	20.7%	11	130	11.8182	0.214521	7	83	11.8571	0.136964	9	74	8.22222	0.122112
OG0002534	fructose-1,6-bisphosphatase	382	4	35.1%	4	25	6.25	0.065445	4	23	5.75	0.0602094	4	10	2.5	0.026178
OG0002535	mitochondrial RNA binding protein 2	363	11	11.3%	10	58	5.8	0.15978	10	107	10.7	0.294766	8	45	5.625	0.123967
OG0002536	U5 small nuclear ribonucleoprotein component, putative	1411	29	10.4%	22	356	16.1818	0.252303	25	548	21.92	0.388377	20	269	13.45	0.190645
OG0002537	eukaryotic translation initiation factor 3 subunit k	267	7	15.4%	2	2	1	0.00749064	2	2	1	0.00749064	3	3	1	0.011236
OG0002543	protein farnesyltransferase beta subunit	1929	18	8.2%	13	74	5.69231	0.0383618	14	430	30.7143	0.222913	13	233	17.9231	0.120788
OG0002547	hypothetical protein, conserved	402	10	10.3%	9	131	14.5556	0.325871	8	113	14.125	0.281095	5	65	13	0.161692
OG0002551	tRNA (Uracil-5-)-methyltransferase, putative	957	18	11.1%	14	281	20.0714	0.293626	15	416	27.7333	0.434692	8	144	18	0.15047
OG0002563	Peroxisomal biogenesis factor 11 (PEX11), putative	390	9	29.7%	7	51	7.28571	0.130769	8	23	2.875	0.0589744	5	14	2.8	0.0358974
OG0002565	Component of motile flagella 10	1637	28	3.8%	18	400	22.2222	0.244349	20	568	28.4	0.346976	14	240	17.1429	0.14661
OG0002571	Basal body protein	1002	17	0.3%	14	372	26.5714	0.371257	15	438	29.2	0.437126	13	337	25.9231	0.336327
OG0002574	leucine-rich repeat protein (LRRP), putative	1311	31	5.4%	24	478	19.9167	0.364607	23	216	9.3913	0.16476	17	129	7.58824	0.0983982
OG0002581	Aurora kinase 2, putative	1268	11	5.5%	8	97	12.125	0.0764984	8	189	23.625	0.149054	7	59	8.42857	0.04653
OG0002588	LSU ribosomal protein, mitochondrial, putative	383	8	19.4%	6	37	6.16667	0.0966057	6	23	3.83333	0.0600522	6	19	3.16667	0.0496084
OG0002589	seryl-tRNA synthetase	1218	1	39.1%	0	0	#DIV/0!	0	1	1	1	0.000821018	0	0	#DIV/0!	0
OG0002590	DnaJ homolog, putative	506	12	12.3%	6	72	12	0.142292	3	27	9	0.0533597	2	26	13	0.0513834
OG0002594	small GTPase, putative	428	11	8.4%	8	168	21	0.392523	7	87	12.4286	0.203271	7	25	3.57143	0.0584112
OG0002595	signal recognition particle 54 kDa	584	12	22.9%	5	69	13.8	0.118151	5	80	16	0.136986	6	59	9.83333	0.101027
OG0002598	Protein C21orf2 homolog, putative	436	8	6.1%	8	139	17.375	0.318807	8	130	16.25	0.298165	7	52	7.42857	0.119266
OG0002607	Protein of unknown function (DUF501), putative	496	9	4.0%	5	110	22	0.221774	6	79	13.1667	0.159274	6	42	7	0.0846774
OG0002614	Mitochondrial ribosomal protein L52, kinetoplast ribosomal PPR-repeat containing protein 13	1578	7	23.3%	5	56	11.2	0.035488	5	58	11.6	0.0367554	4	23	5.75	0.0145754
OG0002617	LSU ribosomal protein, mitochondrial, putative	384	3	31.5%	1	1	1	0.00260417	2	28	14	0.0729167	3	11	3.66667	0.0286458
OG0002622	PRP3, putative	1004	29	6.8%	20	231	11.55	0.23008	18	244	13.5556	0.243028	16	138	8.625	0.13745
OG0002626	cation-transporting ATPase, putative	1549	26	29.2%	18	162	9	0.104584	17	187	11	0.120723	11	50	4.54545	0.0322789
OG0002627	nucleolar mif4g domain-containing protein 1	1646	11	3.6%	7	396	56.5714	0.240583	9	758	84.2222	0.46051	7	425	60.7143	0.258202
OG0002633	ribosome biogenesis protein, putative	439	6	24.2%	4	59	14.75	0.134396	4	75	18.75	0.170843	3	19	6.33333	0.0432802
OG0002635	DNA-repair protein, putative	1314	7	7.0%	5	59	11.8	0.0449011	5	36	7.2	0.0273973	2	4	2	0.00304414
OG0002639	hypothetical protein, conserved	342	9	22.5%	6	29	4.83333	0.0847953	4	8	2	0.0233918	3	7	2.33333	0.0204678
OG0002640	hypothetical protein, conserved	452	5	18.1%	4	24	6	0.0530973	4	94	23.5	0.207965	4	22	5.5	0.0486726
OG0002646	ABC1 family, putative	576	8	23.3%	5	28	5.6	0.0486111	5	51	10.2	0.0885417	3	49	16.3333	0.0850694
OG0002647	OTU-like cysteine protease, putative	436	6	15.4%	5	49	9.8	0.112385	4	48	12	0.110092	5	49	9.8	0.112385
OG0002648	Flagellum attachment zone protein 5	880	10	5.9%	9	284	31.5556	0.322727	7	145	20.7143	0.164773	7	146	20.8571	0.165909
OG0002650	ATP-dependent DNA helicase-like PIF8	796	6	19.8%	4	40	10	0.0502513	4	52	13	0.0653266	4	38	9.5	0.0477387
OG0002652	phosphatidylserine synthase, putative	1018	19	8.4%	13	165	12.6923	0.162083	10	59	5.9	0.0579568	10	54	5.4	0.0530452
OG0002653	Dynein intermediate chain 1, axonemal	856	22	19.8%	11	102	9.27273	0.119159	13	136	10.4615	0.158879	13	31	2.38462	0.036215
OG0002659	rhomboid-like protein	618	11	11.0%	6	210	35	0.339806	6	270	45	0.436893	5	60	12	0.0970874
OG0002662	chaperone protein DnaJ, putative	855	14	22.0%	10	143	14.3	0.167251	9	165	18.3333	0.192982	8	95	11.875	0.111111
OG0002668	Cleft lip and palate transmembrane protein 1 (CLPTM1), putative	1410	22	30.8%	15	96	6.4	0.0680851	15	189	12.6	0.134043	13	50	3.84615	0.035461
OG0002674	Component of motile flagella 19	493	6	20.7%	3	15	5	0.030426	4	80	20	0.162272	3	14	4.66667	0.0283976
OG0002675	Basal body protein	563	7	13.4%	5	16	3.2	0.0284192	4	17	4.25	0.0301954	2	2	1	0.0035524
OG0002678	Met-10+ like-protein, putative	1074	22	7.6%	15	338	22.5333	0.314711	13	361	27.7692	0.336127	12	124	10.3333	0.115456
OG0002681	proteasome regulatory ATPase subunit 1	438	3	46.1%	3	85	28.3333	0.194064	3	86	28.6667	0.196347	3	85	28.3333	0.194064
OG0002682	V-type proton ATPase subunit D, putative	389	3	32.6%	1	9	9	0.0231362	0	0	#DIV/0!	0	2	30	15	0.0771208
OG0002688	methyltransferase domain containing protein, putative	377	10	18.9%	3	4	1.33333	0.0106101	4	16	4	0.0424403	2	10	5	0.0265252
OG0002689	protein transport protein SEC61 subunit alpha, putative	493	5	45.5%	4	7	1.75	0.0141988	5	7	1.4	0.0141988	3	3	1	0.00608519
OG0002693	hypothetical protein, conserved	760	17	9.9%	14	199	14.2143	0.261842	13	259	19.9231	0.340789	12	182	15.1667	0.239474
OG0002697	katanin, putative	914	23	18.3%	15	138	9.2	0.150985	17	191	11.2353	0.208972	14	100	7.14286	0.109409
OG0002698	actin, putative	564	10	20.2%	8	47	5.875	0.0833333	7	44	6.28571	0.0780142	7	33	4.71429	0.0585106
OG0002702	par1; paraflagellar rod component, putative	719	14	6.0%	11	54	4.90909	0.0751043	10	76	7.6	0.105702	10	53	5.3	0.0737135
OG0002703	High-temperature-induced dauer-formation protein, putative	1453	28	2.7%	21	310	14.7619	0.213352	21	633	30.1429	0.43565	14	90	6.42857	0.0619408
OG0002705	ubiquitin carboxyl-terminal hydrolase, putative	942	24	14.3%	16	193	12.0625	0.204883	15	81	5.4	0.0859873	9	50	5.55556	0.0530786
OG0002709	hypothetical protein, conserved	1248	35	2.3%	27	298	11.037	0.238782	29	521	17.9655	0.417468	26	217	8.34615	0.173878
OG0002713	alpha-tubulin N-acetyltransferase, putative	642	6	8.9%	6	30	5	0.046729	6	17	2.83333	0.0264798	5	10	2	0.0155763
OG0002716	hypothetical protein, conserved	895	7	19.7%	3	56	18.6667	0.0625698	3	112	37.3333	0.12514	2	61	30.5	0.0681564
OG0002720	LSU ribosomal protein, mitochondrial, putative	635	5	1.5%	4	416	104	0.655118	4	377	94.25	0.593701	4	352	88	0.554331
OG0002721	ATP-dependent DEAD/H DNA helicase recQ, putative	1833	37	7.4%	29	432	14.8966	0.235679	26	397	15.2692	0.216585	20	150	7.5	0.0818331
OG0002725	DTW domain containing protein, putative	377	13	23.7%	8	48	6	0.127321	7	38	5.42857	0.100796	5	5	1	0.0132626
OG0002726	nexin-dynein regulatory complex 4	561	13	12.7%	10	63	6.3	0.112299	11	72	6.54545	0.128342	10	44	4.4	0.0784314
OG0002727	Eukaryotic rRNA processing protein EBP2, putative	396	14	17.7%	11	73	6.63636	0.184343	9	138	15.3333	0.348485	9	52	5.77778	0.131313
OG0002728	hypothetical protein, conserved	756	3	29.8%	2	4	2	0.00529101	2	4	2	0.00529101	1	1	1	0.00132275
OG0002729	cytosolic coat protein, putative	329	6	9.1%	4	11	2.75	0.0334347	4	11	2.75	0.0334347	4	11	2.75	0.0334347
OG0002733	metallo-beta-lactamase-like protein, putative	556	7	10.3%	4	29	7.25	0.0521583	7	262	37.4286	0.471223	6	168	28	0.302158
OG0002734	ubiquitin-activating enzyme E1, putative	1407	27	18.8%	19	194	10.2105	0.137882	20	259	12.95	0.18408	17	85	5	0.0604122
OG0002736	hypothetical protein, conserved	432	8	16.0%	1	1	1	0.00231481	2	35	17.5	0.0810185	2	5	2.5	0.0115741
OG0002737	Noc2p family, putative	1639	15	19.6%	11	141	12.8182	0.0860281	8	107	13.375	0.0652837	8	28	3.5	0.0170836
OG0002741	CS domain/TPR repeat, putative	1623	29	7.1%	16	151	9.4375	0.0930376	15	227	15.1333	0.139864	12	38	3.16667	0.0234134
OG0002742	prefoldin subunit, putative	683	9	0.9%	7	144	20.5714	0.210835	9	361	40.1111	0.528551	9	320	35.5556	0.468521
OG0002743	Coatomer subunit gamma	1032	16	8.4%	11	231	21	0.223837	10	286	28.6	0.277132	8	185	23.125	0.179264
OG0002748	hypothetical protein, conserved	1323	34	4.4%	19	103	5.42105	0.0778534	20	372	18.6	0.281179	12	157	13.0833	0.11867
OG0002749	U-box domain containing protein, putative	663	18	9.5%	17	140	8.23529	0.211161	13	95	7.30769	0.143288	14	114	8.14286	0.171946
OG0002751	protein phosphatase 1, regulatory subunit, putative	536	10	21.5%	7	54	7.71429	0.100746	6	76	12.6667	0.141791	7	15	2.14286	0.0279851
OG0002759	XPA-interacting protein, putative	473	11	22.4%	5	43	8.6	0.0909091	4	81	20.25	0.171247	3	3	1	0.00634249
OG0002763	Domain of unknown function (DUF4460), putative	825	16	22.4%	11	86	7.81818	0.104242	10	93	9.3	0.112727	6	32	5.33333	0.0387879
OG0002765	hypothetical protein, conserved	1152	13	4.4%	10	118	11.8	0.102431	8	277	34.625	0.240451	6	16	2.66667	0.0138889
OG0002767	hypothetical protein, conserved	929	24	1.6%	21	227	10.8095	0.244349	16	418	26.125	0.449946	13	222	17.0769	0.238967
OG0002768	ribosomal RNA assembly protein, putative	422	7	33.7%	5	19	3.8	0.0450237	3	7	2.33333	0.0165877	4	8	2	0.0189573
OG0002771	LSU ribosomal protein, mitochondrial, putative	722	11	14.2%	8	79	9.875	0.109418	6	25	4.16667	0.034626	4	4	1	0.00554017
OG0002774	histone acetyltransferase, putative	1144	19	10.8%	16	253	15.8125	0.221154	14	159	11.3571	0.138986	13	108	8.30769	0.0944056
OG0002778	hypothetical protein, conserved	1660	28	2.5%	11	437	39.7273	0.263253	13	674	51.8462	0.406024	10	230	23	0.138554
OG0002784	Component of motile flagella 4	1050	26	8.9%	19	244	12.8421	0.232381	12	217	18.0833	0.206667	8	89	11.125	0.0847619
OG0002792	TFIIF-stimulated CTD phosphatase, putative	581	12	12.4%	10	40	4	0.0688468	10	155	15.5	0.266781	10	59	5.9	0.101549
OG0002794	mitochondrial RNA binding protein	374	4	36.6%	4	23	5.75	0.0614973	4	38	9.5	0.101604	2	2	1	0.00534759
OG0002795	Histidine phosphatase superfamily (branch 1), putative	1211	16	7.0%	13	189	14.5385	0.156069	11	136	12.3636	0.112304	9	62	6.88889	0.0511974
OG0002796	hypothetical protein, conserved	615	7	11.7%	2	26	13	0.0422764	4	19	4.75	0.0308943	3	30	10	0.0487805
OG0002798	mitochondrial ribosomal protein L2	473	1	43.1%	0	0	#DIV/0!	0	0	0	#DIV/0!	0	1	1	1	0.00211416
OG0002800	hypothetical protein, conserved	397	5	17.1%	4	136	34	0.342569	4	136	34	0.342569	4	135	33.75	0.34005
OG0002801	metallo-peptidase, Clan MG, Family M24	444	9	28.4%	7	27	3.85714	0.0608108	6	52	8.66667	0.117117	5	13	2.6	0.0292793
OG0002802	Der1-like family, putative	281	7	6.0%	7	163	23.2857	0.580071	5	164	32.8	0.58363	5	156	31.2	0.55516
OG0002803	clathrin light chain, putative	467	10	2.1%	9	131	14.5556	0.280514	9	114	12.6667	0.244111	8	66	8.25	0.141328
OG0002804	hypothetical protein, conserved	1842	17	5.3%	15	575	38.3333	0.312161	15	158	10.5333	0.0857763	13	60	4.61538	0.0325733
OG0002805	intraflagellar transport protein 52	907	24	18.9%	15	245	16.3333	0.270121	19	252	13.2632	0.277839	13	112	8.61538	0.123484
OG0002810	hypothetical protein, conserved	410	9	17.6%	7	50	7.14286	0.121951	3	35	11.6667	0.0853659	4	14	3.5	0.0341463
OG0002811	hypothetical protein, conserved	253	4	20.2%	2	15	7.5	0.0592885	2	2	1	0.00790514	1	1	1	0.00395257
OG0002812	hypothetical protein, conserved	517	11	3.1%	8	153	19.125	0.295938	7	92	13.1429	0.17795	4	47	11.75	0.0909091
OG0002817	phosphoribosylpyrophosphate synthetase, putative	416	4	41.5%	4	13	3.25	0.03125	3	11	3.66667	0.0264423	2	18	9	0.0432692
OG0002826	succinate dehydrogenase flavoprotein subunit, putative	534	13	8.4%	6	31	5.16667	0.0580524	4	5	1.25	0.0093633	2	2	1	0.00374532
OG0002827	WD domain, G-beta repeat, putative	642	18	18.1%	11	85	7.72727	0.132399	14	140	10	0.218069	7	16	2.28571	0.0249221
OG0002828	S-adenosyl-methyltransferase mraW-like protein, putative	618	10	19.3%	8	49	6.125	0.079288	6	64	10.6667	0.10356	4	31	7.75	0.0501618
OG0002831	ubiquitin fusion degradation protein 2, putative	1255	22	8.1%	16	432	27	0.344223	16	438	27.375	0.349004	13	335	25.7692	0.266932
OG0002832	succinate dehydrogenase subunit 7	322	7	14.3%	3	62	20.6667	0.192547	3	68	22.6667	0.21118	3	54	18	0.167702
OG0002839	LSU ribosomal protein, mitochondrial, putative	573	10	17.0%	9	72	8	0.125654	4	21	5.25	0.0366492	4	6	1.5	0.0104712
OG0002841	Mitogen-activated protein kinase 10, putative	525	8	29.7%	6	148	24.6667	0.281905	5	109	21.8	0.207619	6	68	11.3333	0.129524
OG0002842	mitochondrial RNA binding complex 1 subunit	1794	14	9.5%	8	594	74.25	0.331104	8	112	14	0.0624303	7	65	9.28571	0.0362319
OG0002849	N-acetyltransferase subunit Nat1, putative	807	19	11.1%	8	38	4.75	0.047088	9	39	4.33333	0.0483271	8	37	4.625	0.0458488
OG0002850	Dynein intermediate chain 138	2178	44	5.3%	30	562	18.7333	0.258035	28	517	18.4643	0.237374	25	237	9.48	0.108815
OG0002851	hypothetical protein, conserved	1640	4	0.4%	3	50	16.6667	0.0304878	3	43	14.3333	0.0262195	3	23	7.66667	0.0140244
OG0002853	Domain of unknown function (DUF4586), putative	350	11	15.7%	8	38	4.75	0.108571	8	44	5.5	0.125714	6	15	2.5	0.0428571
OG0002854	cysteine peptidase, Clan CA, family C19, putative	1672	34	5.3%	21	432	20.5714	0.258373	20	638	31.9	0.381579	18	286	15.8889	0.171053
OG0002857	hypothetical protein, conserved	1545	22	10.5%	15	167	11.1333	0.108091	15	200	13.3333	0.12945	14	74	5.28571	0.0478964
OG0002873	Cullin binding, putative	647	11	5.4%	8	78	9.75	0.120556	9	66	7.33333	0.102009	8	31	3.875	0.0479134
OG0002874	ATP-dependent DEAD/H RNA helicase, putative	1046	6	11.1%	4	37	9.25	0.0353728	4	674	168.5	0.644359	3	435	145	0.41587
OG0002882	hypothetical protein, conserved	592	9	2.2%	6	162	27	0.273649	6	60	10	0.101351	4	154	38.5	0.260135
OG0002883	Beta propeller protein 1	573	8	17.0%	5	32	6.4	0.0558464	5	41	8.2	0.0715532	4	19	4.75	0.0331588
OG0002888	ribosomal RNA-processing protein 8, putative	466	14	19.7%	9	63	7	0.135193	7	75	10.7143	0.160944	8	47	5.875	0.100858
OG0002892	Phosducin, putative	283	9	15.1%	7	31	4.42857	0.109541	7	14	2	0.04947	6	19	3.16667	0.0671378
OG0002896	deoxyuridine triphosphatase, putative	373	6	20.1%	2	17	8.5	0.0455764	2	3	1.5	0.0080429	4	33	8.25	0.0884718
OG0002901	hypothetical protein, conserved	1131	6	26.7%	5	126	25.2	0.111406	4	183	45.75	0.161804	2	107	53.5	0.0946065
OG0002908	HEAT repeats, putative	853	10	19.7%	6	57	9.5	0.066823	5	54	10.8	0.063306	7	66	9.42857	0.077374
OG0002910	hypothetical protein, conserved	1184	31	1.4%	21	321	15.2857	0.271115	24	539	22.4583	0.455236	18	133	7.38889	0.112331
OG0002921	mitochondrial DNA polymerase I protein C	2310	21	8.3%	17	937	55.1176	0.405628	16	955	59.6875	0.41342	17	808	47.5294	0.349784
OG0002922	SNF2 family helicase-like protein, putative	1756	28	9.1%	22	386	17.5455	0.219818	23	857	37.2609	0.488041	20	613	30.65	0.349089
OG0002931	cdc2-related kinase 9	1446	15	6.7%	8	162	20.25	0.112033	8	182	22.75	0.125864	7	96	13.7143	0.06639
OG0002942	cyclophilin-type peptidyl-prolyl cis-trans isomerase, putative	263	3	33.1%	3	10	3.33333	0.0380228	2	5	2.5	0.0190114	3	6	2	0.0228137
OG0002943	DNA polymerase delta catalytic subunit, putative	1103	13	42.9%	9	52	5.77778	0.0471442	5	6	1.2	0.00543971	3	3	1	0.00271985
OG0002944	DNA topoisomerase IA, putative	1190	25	13.9%	14	126	9	0.105882	13	388	29.8462	0.32605	12	241	20.0833	0.202521
OG0002947	deoxyhypusine hydroxylase, putative	433	6	25.8%	3	17	5.66667	0.039261	1	21	21	0.0484988	2	3	1.5	0.00692841
							mean	0.14877			mean	0.174443			mean	0.089362
							median	0.124138			median	0.136964			median	0.0533643
Mann-Whitney test for % of inserted sequences, p-value (exact)
jac1 vs jac2	0.141471
jac1 vs T.brucei	4.26443e-11
jac2 vs T.brucei	1.39222e-13

## Sheet: conserved
OG	protein	number of insertions in alignment	% identical sites
OG0002170	peroxisome biogenesis factor 1, putative	35	14.4
OG0002171	CAF 40	11	12.6
OG0002172	1,2-Dihydroxy-3-keto-5-methylthiopentene dioxygenase, putative	3	22.7
OG0002185	3-keto-dihydrosphingosine reductase	6	14
OG0002188	RNA binding protein, putative	4	5.8
OG0002190	hypothetical protein, conserved	17	7.2
OG0002193	spliceosome-associated protein 49, putative	7	19.5
OG0002194	Cleavage factor I 25 kDa subunit, putative	15	10.4
OG0002202	Vacuolar proton pump subunit B, putative	1	74
OG0002209	LSU ribosomal protein, mitochondrial, putative	2	40.4
OG0002210	hypothetical protein, conserved	9	5.8
OG0002218	phytanoyl-CoA dioxygenase (PhyH), putative	5	35.6
OG0002220	exopolyphosphatase	16	6.7
OG0002221	pseudouridylate synthase, putative	15	36.1
OG0002228	Mitochondrial ribosomal protein S11	5	18.4
OG0002229	trypanothione reductase	6	35.1
OG0002231	peptidyl-prolyl cis-trans isomerase (cyclophilin- 40), putative	8	23.4
OG0002232	membrane- trafficking protein, putative	5	17.4
OG0002233	BRCA1 C Terminus (BRCT) domain containing protein, putative	13	12
OG0002234	Histidine phosphatase superfamily (branch 1), putative	5	17.9
OG0002235	proteasome alpha 1 subunit, putative	1	36
OG0002236	meiotic recombination protein DMC1, putative	9	31.8
OG0002242	threonyl-tRNA synthetase, putative	7	35.1
OG0002243	peroxisome targeting signal 1 receptor	26	13.5
OG0002244	hypothetical protein, conserved	19	8.8
OG0002252	tRNA-sepcific adenosine deaminase	5	3.4
OG0002257	ras-like small GTPase, putative	6	20.1
OG0002259	hypothetical protein, conserved	14	0.7		Correlation coefficient
OG0002262	pseudouridine synthase A-like protein, putative	11	13.5		Pearson's r	-0.505776
OG0002263	NAD+ synthase, putative	8	31.1		Spearman's rho	-0.556201
OG0002265	hypothetical protein, conserved	8	5.5
OG0002266	DNA repair protein RAD51	8	54.3
OG0002269	hypothetical protein, conserved	16	14.7
OG0002271	hypothetical protein, conserved	33	6.1
OG0002272	TAP42-like family, putative	9	10.4
OG0002274	proteasome regulatory ATPase subunit 2	2	60.2
OG0002280	Engulfment and cell motility domain-containing protein	11	8.3
OG0002281	Tetratricopeptide repeat, putative	6	14.9
OG0002284	kelch domain-containing protein	23	5.3
OG0002285	MEKK-related kinase 1, putative	32	3.8
OG0002286	Ribosomal RNA processing protein 41A	4	12.9
OG0002290	Mitochondrial SSU ribosomal protein, putative	6	28.9
OG0002294	Mitochondrial SSU ribosomal protein, putative	8	11.1
OG0002296	arginine N-methyltransferase, putative	9	17
OG0002300	Rab-like 5, small G protein	9	16.9
OG0002302	T-complex protein 1, alpha subunit, putative	4	44.1
OG0002303	dihydrolipoyl dehydrogenase	2	46.2
OG0002304	exosome-associated protein 2	9	8.6
OG0002305	ATP-dependent DEAD/H RNA helicase, putative	18	12.6
OG0002306	metallo-peptidase, Clan MF, Family M17	17	12.2
OG0002311	KREPB8	10	8.4
OG0002316	60S ribosomal protein L7, putative	6	30.8
OG0002324	hypothetical protein, conserved	20	3.1
OG0002325	cysteine desulfurase	4	39.1
OG0002326	hypothetical protein, conserved	4	6.3
OG0002328	queuine tRNA-ribosyltransferase, putative	7	29.8
OG0002331	Ribosome recycling factor, putative	8	12.4
OG0002333	transporter protein, putative	15	5.5
OG0002343	hypothetical protein, conserved	5	16.4
OG0002355	tubulin delta chain	20	5.9
OG0002356	DnaJ domain containing protein, putative	14	7.8
OG0002360	kinetoplast ribosomal PPR-repeat containing protein 18	12	4
OG0002365	ribosomal RNA methyltransferase, putative	4	14.3
OG0002367	Elongation factor Ts, mitochondrial, putative	13	10.7
OG0002371	transport protein particle (TRAPP) subunit, putative	7	11.7
OG0002373	class I transcription factor A, subunit 2	20	1.6
OG0002374	predicted zinc finger protein	14	8
OG0002375	chaperone protein DnaJ, putative	15	18
OG0002377	dolichol kinase, putative	9	4.2
OG0002379	hypothetical protein, conserved	19	18
OG0002382	mitochondrial ATP-dependent zinc metallopeptidase, putative	11	13.8
OG0002388	Protein of unknown function (DUF2009), putative	11	12.6
OG0002391	Bromodomain, putative	5	14.3
OG0002392	cytosolic Fe-S cluster assembly factor NBP35, putative	4	28.9
OG0002399	glycyl-tRNA synthetase, putative	5	27.7
OG0002400	LSU ribosomal protein, mitochondrial, putative	8	22.8
OG0002401	RAB-interacting protein, putative	8	5.5
OG0002405	DNA replication licensing factor MCM7	7	39.7
OG0002406	GAF domain/TIP41-like family, putative	21	2.6
OG0002408	ribosomal RNA adenine dimethylase family protein, conserved	6	37.2
OG0002410	RF-1 domain containing protein, putative	23	6.9
OG0002411	replication factor C, subunit 2, putative	5	42
OG0002413	Sphingosine kinase	29	3.5
OG0002415	E3 ubiquitin-protein ligase, putative	26	3.9
OG0002420	hypothetical protein, conserved	13	8.5
OG0002430	ERAD-associated E3 ubiquitin-protein ligase HRD1, putative	13	2.9
OG0002435	proteasome alpha 3 subunit, putative	1	35.5
OG0002436	Fcf1, putative	6	22.9
OG0002441	RNA-binding protein, putative	17	6.2
OG0002445	hypothetical protein, conserved	6	8.8
OG0002447	Mitochondrial SSU ribosomal protein, putative	5	15.6
OG0002451	Elongation factor G1, mitochondrial, putative	5	44.7
OG0002452	phosphatidylinositol-4-phosphate 5-kinase, putative	17	9.7
OG0002453	Integral membrane protein DUF106, putative	4	20.4
OG0002454	proteasome subunit beta type-2, putative	2	34.9
OG0002455	dolicholphosphate-mannose synthase, putative	6	9.9
OG0002459	Mitochondrial ribosomal protein L13	1	54.9
OG0002463	hypothetical protein, conserved	5	6.7
OG0002465	Polyadenylation mediator complex protein PAMC2, putative	23	1.8
OG0002466	Plus-3 domain/Zinc finger, C3HC4 type (RING finger), putative	5	20.6
OG0002469	Iron-sulfur assembly protein 1	5	14.6
OG0002472	regulator of chromosome condensation 1-like protein	21	9.2
OG0002473	telomerase reverse transcriptase	32	0.4
OG0002475	Domain of unknown function (DUF814), putative	3	35.2
OG0002481	eukaryotic translation initiation factor 3 subunit l	12	15.7
OG0002483	Putative snoRNA binding domain containing protein, putative	2	1.6
OG0002485	chaperone protein DnaJ, putative	29	2.5
OG0002487	heat shock protein 110, putative	8	12.2
OG0002492	SET domain containing protein, putative	18	7.5
OG0002493	pre-RNA processing PIH1/Nop17, putative	35	6.1
OG0002497	BRO1-like domain/ALIX V-shaped domain binding to HIV, putative	18	6.9
OG0002499	Domain of unknown function (DUF4496), putative	9	12.6
OG0002503	WD domain, G-beta repeat, putative	20	4.7
OG0002509	WD domain, G-beta repeat, putative	21	7.2
OG0002510	TPR-repeat-containing chaperone protein DNAJ, putative	21	9.9
OG0002513	protein phosphatase 2A, regulatory subunit B, putative	14	4.8
OG0002514	mitochondrial carrier protein	10	11.5
OG0002515	Ubiquitin-like domain containing protein, putative	19	8.3
OG0002518	GTP-binding elongation factor Tu family, putative	20	17.9
OG0002520	chaperone protein DnaJ, putative	8	16.9
OG0002521	Small nuclear RNA gene activation protein (SNAP) 50	26	7.4
OG0002533	Double RNA binding domain protein 3	11	20.7
OG0002534	fructose-1,6-bisphosphatase	4	35.1
OG0002535	mitochondrial RNA binding protein 2	11	11.3
OG0002536	U5 small nuclear ribonucleoprotein component, putative	29	10.4
OG0002537	eukaryotic translation initiation factor 3 subunit k	7	15.4
OG0002543	protein farnesyltransferase beta subunit	18	8.2
OG0002547	hypothetical protein, conserved	10	10.3
OG0002551	tRNA (Uracil-5-)-methyltransferase, putative	18	11.1
OG0002563	Peroxisomal biogenesis factor 11 (PEX11), putative	9	29.7
OG0002565	Component of motile flagella 10	28	3.8
OG0002571	Basal body protein	17	0.3
OG0002574	leucine-rich repeat protein (LRRP), putative	31	5.4
OG0002581	Aurora kinase 2, putative	11	5.5
OG0002588	LSU ribosomal protein, mitochondrial, putative	8	19.4
OG0002589	seryl-tRNA synthetase	1	39.1
OG0002590	DnaJ homolog, putative	12	12.3
OG0002594	small GTPase, putative	11	8.4
OG0002595	signal recognition particle 54 kDa	12	22.9
OG0002598	Protein C21orf2 homolog, putative	8	6.1
OG0002607	Protein of unknown function (DUF501), putative	9	4
OG0002614	Mitochondrial ribosomal protein L52, kinetoplast ribosomal PPR-repeat containing protein 13	7	23.3
OG0002617	LSU ribosomal protein, mitochondrial, putative	3	31.5
OG0002622	PRP3, putative	29	6.8
OG0002626	cation-transporting ATPase, putative	26	29.2
OG0002627	nucleolar mif4g domain-containing protein 1	11	3.6
OG0002633	ribosome biogenesis protein, putative	6	24.2
OG0002635	DNA-repair protein, putative	7	7
OG0002639	hypothetical protein, conserved	9	22.5
OG0002640	hypothetical protein, conserved	5	18.1
OG0002646	ABC1 family, putative	8	23.3
OG0002647	OTU-like cysteine protease, putative	6	15.4
OG0002648	Flagellum attachment zone protein 5	10	5.9
OG0002650	ATP-dependent DNA helicase-like PIF8	6	19.8
OG0002652	phosphatidylserine synthase, putative	19	8.4
OG0002653	Dynein intermediate chain 1, axonemal	22	19.8
OG0002659	rhomboid-like protein	11	11
OG0002662	chaperone protein DnaJ, putative	14	22
OG0002668	Cleft lip and palate transmembrane protein 1 (CLPTM1), putative	22	30.8
OG0002674	Component of motile flagella 19	6	20.7
OG0002675	Basal body protein	7	13.4
OG0002678	Met-10+ like-protein, putative	22	7.6
OG0002681	proteasome regulatory ATPase subunit 1	3	46.1
OG0002682	V-type proton ATPase subunit D, putative	3	32.6
OG0002688	methyltransferase domain containing protein, putative	10	18.9
OG0002689	protein transport protein SEC61 subunit alpha, putative	5	45.5
OG0002693	hypothetical protein, conserved	17	9.9
OG0002697	katanin, putative	23	18.3
OG0002698	actin, putative	10	20.2
OG0002702	par1; paraflagellar rod component, putative	14	6
OG0002703	High-temperature-induced dauer-formation protein, putative	28	2.7
OG0002705	ubiquitin carboxyl-terminal hydrolase, putative	24	14.3
OG0002709	hypothetical protein, conserved	35	2.3
OG0002713	alpha-tubulin N-acetyltransferase, putative	6	8.9
OG0002716	hypothetical protein, conserved	7	19.7
OG0002720	LSU ribosomal protein, mitochondrial, putative	5	1.5
OG0002721	ATP-dependent DEAD/H DNA helicase recQ, putative	37	7.4
OG0002725	DTW domain containing protein, putative	13	23.7
OG0002726	nexin-dynein regulatory complex 4	13	12.7
OG0002727	Eukaryotic rRNA processing protein EBP2, putative	14	17.7
OG0002728	hypothetical protein, conserved	3	29.8
OG0002729	cytosolic coat protein, putative	6	9.1
OG0002733	metallo-beta-lactamase-like protein, putative	7	10.3
OG0002734	ubiquitin-activating enzyme E1, putative	27	18.8
OG0002736	hypothetical protein, conserved	8	16
OG0002737	Noc2p family, putative	15	19.6
OG0002741	CS domain/TPR repeat, putative	29	7.1
OG0002742	prefoldin subunit, putative	9	0.9
OG0002743	Coatomer subunit gamma	16	8.4
OG0002748	hypothetical protein, conserved	34	4.4
OG0002749	U-box domain containing protein, putative	18	9.5
OG0002751	protein phosphatase 1, regulatory subunit, putative	10	21.5
OG0002759	XPA-interacting protein, putative	11	22.4
OG0002763	Domain of unknown function (DUF4460), putative	16	22.4
OG0002765	hypothetical protein, conserved	13	4.4
OG0002767	hypothetical protein, conserved	24	1.6
OG0002768	ribosomal RNA assembly protein, putative	7	33.7
OG0002771	LSU ribosomal protein, mitochondrial, putative	11	14.2
OG0002774	histone acetyltransferase, putative	19	10.8
OG0002778	hypothetical protein, conserved	28	2.5
OG0002784	Component of motile flagella 4	26	8.9
OG0002792	TFIIF-stimulated CTD phosphatase, putative	12	12.4
OG0002794	mitochondrial RNA binding protein	4	36.6
OG0002795	Histidine phosphatase superfamily (branch 1), putative	16	7
OG0002796	hypothetical protein, conserved	7	11.7
OG0002798	mitochondrial ribosomal protein L2	1	43.1
OG0002800	hypothetical protein, conserved	5	17.1
OG0002801	metallo-peptidase, Clan MG, Family M24	9	28.4
OG0002802	Der1-like family, putative	7	6
OG0002803	clathrin light chain, putative	10	2.1
OG0002804	hypothetical protein, conserved	17	5.3
OG0002805	intraflagellar transport protein 52	24	18.9
OG0002810	hypothetical protein, conserved	9	17.6
OG0002811	hypothetical protein, conserved	4	20.2
OG0002812	hypothetical protein, conserved	11	3.1
OG0002817	phosphoribosylpyrophosphate synthetase, putative	4	41.5
OG0002826	succinate dehydrogenase flavoprotein subunit, putative	13	8.4
OG0002827	WD domain, G-beta repeat, putative	18	18.1
OG0002828	S-adenosyl-methyltransferase mraW-like protein, putative	10	19.3
OG0002831	ubiquitin fusion degradation protein 2, putative	22	8.1
OG0002832	succinate dehydrogenase subunit 7	7	14.3
OG0002839	LSU ribosomal protein, mitochondrial, putative	10	17
OG0002841	Mitogen-activated protein kinase 10, putative	8	29.7
OG0002842	mitochondrial RNA binding complex 1 subunit	14	9.5
OG0002849	N-acetyltransferase subunit Nat1, putative	19	11.1
OG0002850	Dynein intermediate chain 138	44	5.3
OG0002851	hypothetical protein, conserved	4	0.4
OG0002853	Domain of unknown function (DUF4586), putative	11	15.7
OG0002854	cysteine peptidase, Clan CA, family C19, putative	34	5.3
OG0002857	hypothetical protein, conserved	22	10.5
OG0002873	Cullin binding, putative	11	5.4
OG0002874	ATP-dependent DEAD/H RNA helicase, putative	6	11.1
OG0002882	hypothetical protein, conserved	9	2.2
OG0002883	Beta propeller protein 1	8	17
OG0002888	ribosomal RNA-processing protein 8, putative	14	19.7
OG0002892	Phosducin, putative	9	15.1
OG0002896	deoxyuridine triphosphatase, putative	6	20.1
OG0002901	hypothetical protein, conserved	6	26.7
OG0002908	HEAT repeats, putative	10	19.7
OG0002910	hypothetical protein, conserved	31	1.4
OG0002921	mitochondrial DNA polymerase I protein C	21	8.3
OG0002922	SNF2 family helicase-like protein, putative	28	9.1
OG0002931	cdc2-related kinase 9	15	6.7
OG0002942	cyclophilin-type peptidyl-prolyl cis-trans isomerase, putative	3	33.1
OG0002943	DNA polymerase delta catalytic subunit, putative	13	42.9
OG0002944	DNA topoisomerase IA, putative	25	13.9
OG0002947	deoxyhypusine hydroxylase, putative	6	25.8
