# Supplementary material for: Causes and Effects of Loss of Classical Nonhomologous End Joining Pathway in Parasitic Eukaryotes
Source: mBio. 2019 Jul 16;10(4):e01541-19. doi: 10.1128/mBio.01541-19 (PMC6635534; doi:10.1128/mBio.01541-19)
Supplement: TABLE S3 [file mBio.01541-19-st003.xlsx]

## Sheet: cover
		Causes and effects of C-NHEJ loss in parasitic eukaryotes
		Anna Nenarokova1,2, Kristína Záhonová1,3, Marija Krasilnikova4, Ondřej Gahura1, Richard McCulloch4, Alena Zíková1,2, Vyacheslav Yurchenko1,5,6, and Julius Lukeš1,2,*
		1Institute of Parasitology, Biology Centre, Czech Academy of Sciences, České Budějovice (Budweis), Czech Republic;
		2Faculty of Science, University of South Bohemia, České Budějovice (Budweis), Czech Republic;
		3Department of Parasitology, Faculty of Science, Charles University, BIOCEV, Prague, Czech Republic;
		4Wellcome Centre for Molecular Parasitology, College of Medical, Veterinary and Life Sciences, University of Glasgow, Glasgow, Scotland;
		5Martsinovsky Institute of Medical Parasitology, Sechenov University, Moscow, Russia;
		6Life Science Research Centre and Institute of Environmental Technologies, Faculty of Science, University of Ostrava, Ostrava, Czech Republic;
		Table S3: Amino acid composition of insertions and non-inserted parts of the proteins.

## Sheet: table
	length	A	R	N	D	C	Q	E	G	H	I	L	K	M	F	P	S	T	W	Y	V	X
INSERTIONS
jac1	30030	4994	2070	1122	2368	480	1573	1072	2549	1061	287	1628	598	479	277	1258	3111	2797	125	396	1782	3
jac2	38190	2214	1605	4517	1982	713	1778	3225	1452	1419	1616	2301	2427	743	809	1101	4310	2828	206	941	1996	7
B. ayalai	21466	2170	1491	583	1128	367	920	1518	1816	601	571	1652	812	425	526	1477	1988	1408	158	387	1468	0
C. bombi	26960	3640	1703	899	1449	301	1193	1662	2277	686	542	1756	961	464	604	1759	2820	1953	166	473	1652	0
C. expoeki	27762	3469	1648	1162	1495	358	1194	1781	2183	687	642	1940	1123	466	669	1623	2856	1989	173	503	1801	0
C. fasciculata	25538	4067	1645	732	1319	286	1169	1596	2265	598	482	1654	822	403	569	1686	2582	1636	148	393	1484	2
C. melificae	26041	3839	1660	851	1431	299	1144	1676	2079	596	494	1684	954	433	595	1690	2771	1783	149	399	1514	0
E. monterogeii	24206	2791	1587	724	1352	371	1017	1510	1997	603	610	1744	832	439	525	1578	2759	1701	147	410	1509	0
L. adleri	25078	3162	1618	738	1327	393	1071	1553	2029	665	574	1780	898	496	561	1605	2754	1730	164	413	1547	0
L. aethiopica	25986	3841	1752	667	1349	362	1056	1556	2227	649	530	1803	849	442	530	1785	2782	1673	165	415	1553	0
L. arabica	26008	3750	1744	665	1354	376	1070	1552	2185	649	546	1819	852	465	548	1732	2799	1697	168	431	1606	0
L. donovani	25455	3729	1702	673	1337	359	1046	1540	2156	640	545	1776	848	448	530	1713	2703	1620	163	415	1512	0
L. enriettii	25860	3668	1801	638	1337	401	1045	1563	2162	627	545	1856	838	436	576	1678	2819	1655	168	436	1611	0
L. gerbilli	26009	3819	1748	661	1353	375	1063	1543	2201	657	538	1816	857	453	532	1741	2789	1683	167	423	1590	0
L. major Friedlin	25935	3756	1736	684	1371	373	1065	1545	2166	665	537	1801	829	467	535	1752	2786	1696	160	421	1590	0
L. major LV39c5	25976	3756	1738	687	1373	375	1064	1546	2165	671	538	1809	827	468	536	1750	2802	1692	162	420	1597	0
L. major SD75.1	26001	3768	1739	685	1373	373	1069	1545	2171	672	537	1801	828	467	538	1758	2800	1704	162	419	1592	0
L. mexicana	25377	3644	1689	694	1369	343	1042	1529	2150	628	544	1766	832	461	535	1689	2705	1634	162	424	1537	0
L. panamensis	25779	3371	1638	710	1302	408	1105	1602	2082	637	616	1829	873	472	560	1674	2863	1762	173	462	1640	0
L. pyrrhocoris	26227	3785	1741	838	1471	263	1183	1672	2101	632	504	1690	946	424	590	1756	2742	1790	142	405	1552	0
L. seymouri	26137	3549	1651	806	1430	337	1187	1669	2080	654	598	1784	988	453	594	1758	2771	1672	156	443	1537	20
Leishmania sp. MAR LEM2494	25625	3673	1777	594	1297	386	1057	1622	2203	635	538	1840	807	455	541	1716	2743	1622	168	416	1535	0
L. tropica	26008	3837	1744	683	1353	354	1077	1546	2215	650	526	1804	852	450	536	1768	2787	1674	161	420	1571	0
L. turanica	26012	3844	1750	659	1361	369	1068	1546	2212	653	540	1798	837	444	526	1760	2798	1683	164	423	1577	0
P. confusum	25972	3388	1857	605	1430	348	966	1619	2534	653	606	1871	796	457	573	1859	2523	1518	202	386	1781	0
Phytomonas sp. EM1	21896	1824	1314	883	1214	346	816	1537	1703	576	748	1565	1001	379	646	1445	2247	1195	150	391	1175	741
Phytomonas sp. HART1	20294	1461	1210	997	1122	306	817	1469	1490	546	788	1509	1004	395	668	1247	2125	1204	134	414	1087	301
T. brucei gambiense	19272	1695	1296	791	1092	368	842	1457	1686	441	594	1380	880	390	529	1050	1769	1188	134	349	1341	0
T. brucei brucei	19301	1701	1296	787	1097	365	844	1466	1689	438	593	1377	886	392	525	1051	1779	1190	133	347	1345	0
T. congolense	17685	1508	1152	675	1033	354	715	1276	1557	444	539	1345	820	333	523	997	1651	1040	137	356	1213	17
T. cruzi CL Brener Esmeraldo-like	18991	1724	1281	840	1030	254	811	1501	1493	500	567	1489	892	410	585	1070	1649	1160	147	358	1229	1
T. cruzi CL Brener Non-Esmeraldo-like	18966	1718	1286	831	1014	260	800	1493	1518	504	565	1466	910	422	584	1068	1640	1135	149	373	1229	1
T. evansi	19207	1693	1286	788	1096	365	842	1461	1677	439	585	1370	884	393	523	1044	1756	1190	134	348	1333	0
T. cruzi marinkelli	19045	1724	1267	871	1071	260	860	1481	1462	490	566	1441	909	434	582	1057	1655	1196	152	346	1221	0
T. rangeli	18676	1919	1316	625	1004	284	824	1394	1527	503	475	1516	772	373	533	1054	1601	1235	148	339	1234	0
T. vivax	17446	1536	1147	650	1006	347	726	1250	1448	433	515	1349	756	357	502	980	1729	1046	119	302	1247	1
Total	870417	108027	56685	31015	47490	12879	37119	56573	70907	22602	21141	60809	32800	15888	20115	53729	89764	57379	5616	14997	53788	1094
Ratio		0.124109	0.065124	0.0356323	0.0545601	0.0147964	0.0426451	0.0649953	0.0814633	0.0259669	0.0242884	0.0698619	0.0376831	0.0182533	0.0231096	0.0617279	0.103128	0.0659213	0.00645208	0.0172297	0.0617957	0.00125687
NON-INSERTED PARTS
jac1	93492	11877	7924	2353	5164	1981	4319	4868	5097	3156	2492	9801	2693	2242	2669	3994	5534	5664	1015	2838	7810	1
jac2	97347	7337	6081	4917	4685	1987	4129	6880	4268	2992	5322	9879	5294	2642	3784	3776	7048	5433	1098	3170	6625	0
B. ayalai	93840	8252	6625	2854	4838	1791	4009	6353	5577	2730	3826	9536	4446	2633	3571	4441	6380	5125	1057	2707	7085	4
C. bombi	97694	9553	6852	3165	5161	1674	4245	6547	5524	2512	3769	9594	4641	2685	3610	4685	6417	5480	1069	2918	7593	0
C. expoeki	102678	9860	7235	3549	5369	1744	4489	6989	5789	2595	4098	10047	4919	2795	3781	4752	6767	5844	1104	3074	7878	0
C. fasciculata	96081	10040	6973	2958	5060	1621	4179	6397	5540	2456	3477	9393	4337	2623	3534	4594	6253	5409	1065	2771	7386	15
C. melificae	95105	9422	6725	3099	5051	1623	4146	6420	5265	2412	3678	9372	4571	2655	3542	4471	6120	5277	1048	2874	7334	0
E. monterogeii	94314	8370	6846	3033	4906	1675	3942	6429	5348	2423	3940	9458	4375	2667	3543	4370	6724	5179	1048	2779	7259	0
L. adleri	95769	8833	6808	3063	4942	1726	4075	6534	5363	2529	3909	9571	4533	2746	3520	4454	6523	5338	1081	2867	7354	0
L. aethiopica	96522	9540	7016	2958	4950	1702	4095	6526	5537	2537	3676	9542	4470	2719	3496	4617	6498	5252	1089	2833	7469	0
L. arabica	96456	9405	6969	2990	4934	1737	4092	6528	5516	2533	3751	9539	4481	2721	3519	4579	6489	5277	1089	2836	7471	0
L. donovani	95351	9323	6892	2966	4921	1707	4067	6488	5421	2499	3703	9456	4474	2691	3464	4518	6322	5193	1078	2814	7354	0
L. enriettii	96427	9451	7059	2961	4928	1750	4033	6539	5485	2521	3782	9580	4399	2743	3525	4584	6639	5087	1099	2828	7434	0
L. gerbilli	96515	9470	6989	2978	4957	1720	4100	6516	5533	2534	3724	9523	4471	2713	3514	4596	6474	5288	1090	2840	7485	0
L. major Friedlin	96446	9439	7004	2976	4962	1723	4101	6503	5517	2535	3729	9506	4467	2708	3502	4580	6465	5281	1095	2849	7504	0
L. major LV39c5	96592	9425	7019	2979	4961	1727	4111	6509	5527	2535	3747	9523	4464	2709	3524	4586	6482	5297	1092	2847	7528	0
L. major SD75.1	96593	9443	7019	2980	4965	1725	4111	6510	5528	2539	3739	9524	4463	2712	3518	4585	6487	5293	1092	2846	7514	0
L. mexicana	95092	9140	6858	2986	4896	1708	4010	6464	5446	2493	3747	9420	4440	2708	3498	4450	6356	5190	1083	2814	7385	0
L. panamensis	96181	9051	6888	3038	4950	1748	4109	6433	5411	2566	3867	9606	4451	2776	3529	4519	6502	5293	1092	2875	7477	0
L. pyrrhocoris	95430	9516	6808	3110	5091	1620	4085	6394	5421	2477	3639	9346	4473	2649	3542	4577	6179	5289	1053	2825	7336	0
L. seymouri	96011	9191	6806	3167	5017	1690	4060	6492	5392	2526	3891	9527	4604	2697	3559	4571	6452	5215	1064	2851	7215	24
Leishmania sp. MAR LEM2494	96474	9575	7146	2862	4948	1762	4032	6558	5527	2535	3769	9659	4351	2667	3499	4589	6591	5142	1091	2812	7359	0
L. tropica	96580	9516	7015	2974	4959	1697	4091	6551	5532	2530	3677	9539	4476	2720	3495	4630	6467	5305	1091	2842	7473	0
L. turanica	96355	9515	6982	2957	4952	1709	4097	6524	5536	2518	3706	9521	4461	2707	3479	4596	6458	5250	1090	2842	7455	0
P. confusum	95354	9049	6863	2879	4909	1692	3812	6383	5952	2519	3898	9462	4343	2503	3546	4695	6676	5109	1057	2562	7436	9
Phytomonas sp. EM1	91158	7272	6311	3423	4652	1691	3586	6365	5042	2380	4712	9317	4870	2417	3709	4223	6389	4641	1037	2745	6310	66
Phytomonas sp. HART1	88279	6640	5862	3458	4577	1633	3428	6024	4780	2353	4829	9047	4844	2366	3668	3999	6222	4652	1012	2745	5979	161
T. brucei gambiense	97397	8049	6971	3521	4949	1945	3696	7036	5830	2449	4225	9671	4962	2499	3814	4422	6675	5180	1109	2757	7637	0
T. brucei brucei	96288	8008	6891	3519	4905	1891	3668	7034	5753	2386	4179	9505	4945	2477	3745	4352	6530	5157	1078	2731	7534	0
T. congolense	91331	7181	6541	3304	4744	1902	3454	6435	5442	2374	4191	9138	4644	2439	3608	4137	6345	4827	1035	2623	6967	0
T. cruzi CL Brener Esmeraldo-like	90941	7546	6682	3201	4523	1732	3579	6672	5238	2337	4129	9235	4690	2486	3797	4072	6054	4716	1030	2545	6661	16
T. cruzi CL Brener Non-Esmeraldo-like	94059	7750	6838	3278	4682	1818	3682	6881	5454	2431	4298	9585	4859	2582	3916	4222	6271	4909	1060	2627	6902	14
T. evansi	97544	8094	6996	3540	4950	1943	3715	7087	5833	2443	4222	9693	4979	2510	3788	4398	6665	5206	1114	2763	7603	2
T. cruzi marinkelli	95199	7735	6853	3338	4708	1881	3725	6935	5461	2477	4403	9648	4942	2646	4082	4246	6350	4957	1076	2723	7013	0
T. rangeli	94592	8259	6928	3151	4671	1815	3757	6772	5558	2488	3972	9793	4630	2602	3875	4257	6125	5006	1088	2671	7172	2
T. vivax	93072	7530	6795	3244	4738	1952	3619	6476	5434	2391	4206	9388	4547	2509	3726	4168	6634	4961	1030	2562	7160	2
Total	3434559	317657	247070	113729	176575	63442	142448	235052	195877	90711	141922	342944	164009	94364	129491	159305	231563	186722	38599	100606	262157	316
Ratio		0.0924884	0.0719365	0.0331131	0.0514113	0.0184717	0.0414749	0.0684373	0.0570312	0.0264113	0.0413218	0.099851	0.0477526	0.0274749	0.0377024	0.046383	0.0674215	0.0543656	0.0112384	0.0292923	0.0763292	9.2006e-05

## Sheet: graph
	non-polar									polar						basic			acidic
aa	A	F	G	I	L	M	P	V	W	C	N	Q	S	T	Y	H	K	R	D	E	X
codons	GCT, GCC, GCA, GCG	TTT, TTC	GGT, GGC, GGA, GGG	ATT, ATC, ATA	TTA, TTG, CTT, CTC, CTA, CTG	ATG	CCT, CCC, CCA, CCG	GTT, GTC, GTA, GTG	TGG	TGT, TGC	AAT, AAC	CAA, CAG	TCT, TCC, TCA, TCG, AGT, AGC	ACT, ACC, ACA, ACG	TAT, TAC	CAT, CAC	AAA, AAG	CGT, CGC, CGA, CGG, AGA, AGG	GAT, GAC	GAA, GAG
insertions	0.124109	0.0231096	0.0814633	0.0242884	0.0698619	0.0182533	0.0617279	0.0617957	0.00645208	0.0147964	0.0356323	0.0426451	0.103128	0.0659213	0.0172297	0.0259669	0.0376831	0.065124	0.0545601	0.0649953	0.00125687
non-inserted parts	0.0924884	0.0377024	0.0570312	0.0413218	0.099851	0.0274749	0.046383	0.0763292	0.0112384	0.0184717	0.0331131	0.0414749	0.0674215	0.0543656	0.0292923	0.0264113	0.0477526	0.0719365	0.0514113	0.0684373	9.2006e-05
